# Supplementary material for: Cytokine supplementation influences bovine embryo transcriptome during the preimplantation period
Source: Reprod Fertil. 2025 Oct 30;6(4):e250011. doi: 10.1530/RAF-25-0011 (PMC12579512; doi:10.1530/RAF-25-0011)
Supplement: Supplementary file 1 [file supplementary_tables.xlsx]

## Sheet: S1
Pathways Over-Represented
Enrichment FDR	n Genes	Pathway Genes	Fold Enrichment	Pathway	Genes
3.76656e-06	45	737	2.54247	Enzyme linked receptor protein signaling pathway	PRDM14 SMAD6 HIP1 OGT NDST1 TYRO3 KIT FSTL3 RHBDF2 CSRNP1 FOS SOCS1 DDR2 VEGFA ADAMTS3 ERRFI1 FLCN SOCS3 SRC NRROS CCN1 EPHA4 FGFR4 KANK1 NRP2 GIT1 SMAD3 FGFR2 SORL1 EFNB1 RASSF2 TBX20 ZYX TGFBR1 IL13RA1 SMURF2 IRS1 TRIM71 CDH3 SKI GCNT2 LEMD3 TGIF2 ZNF8 EIF4EBP2
1.18266e-06	51	844	2.51616	Embryo development	PRDM14 SP3 SMAD6 NDST1 GJA1 ERCC2 FZD7 KDM2B VPS52 KIT ECE1 SEC24D DHX35 WNK1 GATA6 ADAMTS3 FLCN SOCS3 CCN1 ZNF335 WNT11 SLC30A1 SEC24B NRP2 SMAD3 PTK7 FGFR2 BPNT2 EFNB1 HOXD9 TBX20 TGFBR1 MYADM TTLL4 DACT1 VASP EXT2 ITGAV CUL4A DUSP5 FZD5 ARNT COL11A1 SEMA4C TRIM71 YAP1 TENT5C EPN1 ZNF281 KLF2 TGIF2
2.58615e-05	50	927	2.24595	Reg. of multicellular organismal development	SAV1 AGO2 FSTL3 FOS SOCS1 SGPP1 DUSP6 DDR2 VEGFA GATA6 S1PR1 LOXL2 ERRFI1 DUSP9 ETV4 CTDSP1 PLXNA3 ANKRD27 CCN1 ZNF335 CYP1B1 SMAD3 PPARGC1B HK2 SORL1 CD74 ANGPTL7 TGM2 RASSF2 TBX20 JUP TGFBR1 CUL4A HSF1 SEMA4C TNFRSF1B YWHAH IRF1 CDH3 SRPX2 SKI YAP1 TPBG AMIGO3 EGR2 BRD1 EPN1 KLF2 TGIF2 MYCL
5.7472e-05	48	904	2.21097	Pos. reg. of developmental proc.	PRDM14 SAV1 AGO2 GJA1 KDM2B CELF1 KIT FOS TACSTD2 SOCS1 DDR2 VEGFA GATA6 LOXL2 ETV4 SOCS3 PLXNA3 SRC ANKRD27 CCN1 ZNF335 PEX5 CYP1B1 WNT11 SMAD3 PPARGC1B HK2 SORL1 CD74 TGM2 TBX20 JUP TGFBR1 MYADM SMURF2 HSF1 TNFRSF1B SHANK3 TFRC SRPX2 YAP1 GCNT2 TPBG AMIGO3 ADRA2C EGR2 BRD1 TGIF2
9.20557e-06	56	1061	2.19778	Pos. reg. of signal transduction	HIP1 NDST1 SERINC3 ZDHHC5 KIT RPTOR SOCS1 PELI2 WNK1 IL1R1 VEGFA NLRC5 CCAR2 RNF31 ADAMTS3 FLCN SRC CCN1 EPHA4 MID1 CYP1B1 FGFR4 SEH1L WNT11 KANK1 CHP2 AJUBA PTK7 MAVS FGFR2 SORBS3 SORL1 CD74 SPPL3 RASSF2 TBX20 TGFBR1 DACT1 CSNK1D KLHL22 TRIM62 FZD5 IRS1 SEMA4C SHANK3 DHX33 TFRC CDH3 F2RL1 TRAF4 YAP1 GCNT2 TPBG ADRA2C KLF2 GPR27
1.18266e-06	67	1291	2.16102	Pos. reg. of transcription, DNA-templated	SP3 SMAD6 OGT GMEB1 AGO2 TFAP2E FZD7 ARID1B RPTOR FSTL3 ZNF606 FOXK2 CSRNP1 UBP1 FOS ESR2 VEGFA NLRC5 CCAR2 GATA6 PPRC1 ETV4 NUP98 FOXD3 CCN1 ZXDC DOT1L ZNF335 WNT11 MTA2 ARHGEF11 CHP2 SMAD3 MMS19 PPARGC1B MAVS RPS6KA1 NFATC2IP GPATCH3 ETV5 CD74 APBB1 ELK1 HOXD9 TBX20 NR1D2 TGFBR1 TRIM62 HSF1 FZD5 ARNT POU2F3 ZNF629 PLAGL1 YWHAH IRF1 DHX33 F2RL1 ZNF805 YAP1 FOXD2 EGR2 ZNF672 MED16 ZNF281 POU3F3 K…
1.18266e-06	67	1291	2.16102	Pos. reg. of nucleic acid-templated transcription	SP3 SMAD6 OGT GMEB1 AGO2 TFAP2E FZD7 ARID1B RPTOR FSTL3 ZNF606 FOXK2 CSRNP1 UBP1 FOS ESR2 VEGFA NLRC5 CCAR2 GATA6 PPRC1 ETV4 NUP98 FOXD3 CCN1 ZXDC DOT1L ZNF335 WNT11 MTA2 ARHGEF11 CHP2 SMAD3 MMS19 PPARGC1B MAVS RPS6KA1 NFATC2IP GPATCH3 ETV5 CD74 APBB1 ELK1 HOXD9 TBX20 NR1D2 TGFBR1 TRIM62 HSF1 FZD5 ARNT POU2F3 ZNF629 PLAGL1 YWHAH IRF1 DHX33 F2RL1 ZNF805 YAP1 FOXD2 EGR2 ZNF672 MED16 ZNF281 POU3F3 K…
1.18266e-06	67	1292	2.15935	Pos. reg. of RNA biosynthetic proc.	SP3 SMAD6 OGT GMEB1 AGO2 TFAP2E FZD7 ARID1B RPTOR FSTL3 ZNF606 FOXK2 CSRNP1 UBP1 FOS ESR2 VEGFA NLRC5 CCAR2 GATA6 PPRC1 ETV4 NUP98 FOXD3 CCN1 ZXDC DOT1L ZNF335 WNT11 MTA2 ARHGEF11 CHP2 SMAD3 MMS19 PPARGC1B MAVS RPS6KA1 NFATC2IP GPATCH3 ETV5 CD74 APBB1 ELK1 HOXD9 TBX20 NR1D2 TGFBR1 TRIM62 HSF1 FZD5 ARNT POU2F3 ZNF629 PLAGL1 YWHAH IRF1 DHX33 F2RL1 ZNF805 YAP1 FOXD2 EGR2 ZNF672 MED16 ZNF281 POU3F3 K…
4.76703e-05	52	1006	2.15237	Response to endogenous stimulus	PRDM14 SMAD6 OGT NDST1 KIT RPTOR FSTL3 FOS ACSL1 STAT2 SOCS1 ESR2 GATA6 SSTR1 FLCN SOCS3 SRC WNT10A NRROS CCN1 EPHA4 FGFR4 KANK1 VPS18 SMAD3 PPARGC1B FGFR2 SORL1 GCLC TGM2 TRIB3 TBX20 JUP ZYX NR1D2 TGFBR1 AHCYL1 EXT2 CPEB2 SMURF2 KLHL22 IRS1 TRIM71 PAQR8 YWHAH SKI YAP1 GCNT2 LEMD3 GNAS ZNF8 EIF4EBP2
1.18266e-06	73	1440	2.11092	Pos. reg. of macromolecule biosynthetic proc.	SP3 SMAD6 CDT1 OGT GMEB1 AGO2 TFAP2E FZD7 ARID1B RPTOR FSTL3 ZNF606 FOXK2 CSRNP1 UBP1 FOS ESR2 VEGFA NLRC5 CCAR2 GATA6 DYRK2 PPRC1 ETV4 NUP98 FOXD3 CCN1 ZXDC DOT1L ZNF335 YTHDF1 FGFR4 WNT11 MTA2 ARHGEF11 CHP2 SMAD3 MMS19 PPARGC1B MAVS RPS6KA1 NFATC2IP GPATCH3 ETV5 CD74 APBB1 ELK1 HOXD9 NEK7 TBX20 NR1D2 TGFBR1 TRIM62 HSF1 FZD5 ARNT IRS1 POU2F3 ZNF629 PLAGL1 YWHAH IRF1 DHX33 F2RL1 ZNF805 YAP1 FOXD2…
1.63457e-07	87	1735	2.088	Reg. of developmental proc.	PRDM14 SMAD6 SAV1 AGO2 GJA1 ARAP1 FZD7 KDM2B CELF1 KIT FSTL3 FOS TACSTD2 SOCS1 SGPP1 DUSP6 DDR2 VEGFA GATA6 S1PR1 LOXL2 VANGL2 ERRFI1 FLCN DUSP9 ETV4 CTDSP1 SOCS3 PLXNA3 SRC WNT10A ANKRD27 CCN1 EPHA4 ZNF335 PEX5 CYP1B1 WNT11 SEC24B KANK1 SMAD3 PTK7 PPARGC1B HK2 SORL1 CD74 ANGPTL7 DLC1 TGM2 TRIB3 RASSF2 TBX20 JUP NR1D2 TGFBR1 MYADM TTLL4 DACT1 SMURF2 ITGAV CUL4A TRIM62 HSF1 BCL6B STRIP1 SEMA4C ZNR…
3.00426e-05	58	1161	2.08021	Pos. reg. of molecular function	CDT1 HIP1 SAV1 TYRO3 ARAP1 ERCC2 KIT RPTOR AMFR ACSL1 SOCS1 ESR2 DDR2 WNK1 VEGFA PPRC1 SRC ADD2 CCN1 EPHA4 FGFR4 WNT11 GIT1 ARHGEF11 CHP2 SMAD3 AJUBA PPARGC1B PPP1R15B MAVS ATP1B2 FGFR2 SORL1 CD74 DLC1 SPPL3 NEK7 TRIB3 RASSF2 JUP TBC1D10A SIPA1L3 TBC1D9 DACT1 TRIM62 HSF1 FZD5 RIPK4 APH1A ELMOD3 DHX33 TFRC CDH3 F2RL1 SKI TRAF4 ADRA2C TBC1D17
3.07751e-06	68	1362	2.07894	Tissue development	SMAD6 SAV1 GJA1 ERCC2 FZD7 KDM2B VPS52 LAMA5 FOS SGPP1 DDR2 GATA6 S1PR1 LOXL2 VANGL2 ERRFI1 FLCN EXPH5 ETV4 SOCS3 SRC WNT10A CCN1 EPHA4 CYP1B1 WNT11 SEC24B NRP2 POSTN SMAD3 AJUBA PTK7 SORL1 BPNT2 EFNB1 FASN HOXD9 TGM2 DUOX2 NOM1 HSPG2 TBX20 NR1D2 TGFBR1 MYADM SIPA1L3 CNNM4 NRAP DACT1 VASP EXT2 ITGAV DUSP5 TRIM62 FZD5 COL11A1 RIPK4 SEMA4C ZNRF3 TRIM71 CDH3 F2RL1 YAP1 GCNT2 EGR2 POU3F3 KLF2 MYCL
4.76703e-05	58	1181	2.04498	Pos. reg. of signaling	HIP1 NDST1 SERINC3 ZDHHC5 KIT RPTOR ECE1 SOCS1 PELI2 WNK1 IL1R1 VEGFA NLRC5 CCAR2 RNF31 ADAMTS3 FLCN SRC CCN1 EPHA4 MID1 CYP1B1 FGFR4 SEH1L WNT11 KANK1 CHP2 AJUBA PTK7 STX3 MAVS FGFR2 SORBS3 SORL1 CD74 SPPL3 RASSF2 TBX20 TGFBR1 DACT1 CSNK1D KLHL22 TRIM62 FZD5 IRS1 SEMA4C SHANK3 DHX33 TFRC CDH3 F2RL1 TRAF4 YAP1 GCNT2 TPBG ADRA2C KLF2 GPR27
3.2285e-06	73	1514	2.00774	Pos. reg. of nucleobase-containing compound metabolic proc.	SP3 SMAD6 OGT GMEB1 AGO2 TFAP2E FZD7 ARID1B RPTOR FSTL3 ZNF606 FOXK2 CSRNP1 UBP1 FOS ESR2 VEGFA NLRC5 CCAR2 GATA6 PPRC1 ETV4 NUP98 FOXD3 CCN1 ZXDC DOT1L ZNF335 YTHDF1 FGFR4 WNT11 MTA2 ARHGEF11 CHP2 SMAD3 MMS19 PPARGC1B MAVS RPS6KA1 NFATC2IP GPATCH3 ETV5 CD74 APBB1 ELK1 HOXD9 NEK7 TBX20 NR1D2 TGFBR1 TRIM62 HSF1 FZD5 ARNT POU2F3 TRIM71 TNFRSF1B ZNF629 PLAGL1 YWHAH IRF1 DHX33 TFRC F2RL1 ZNF805 YAP1 …
1.20416e-06	81	1708	1.97473	Cellular response to organic substance	PRDM14 SMAD6 OGT NDST1 KIT RPTOR FSTL3 SP5 AMFR FOS ACSL1 STAT2 SOCS1 ESR2 WNK1 IL1R1 VEGFA NLRC5 GATA6 ADAMTS3 SSTR1 FLCN SOCS3 SRC WNT10A NRROS SLC12A2 CCN1 EPHA4 CYP1B1 FGFR4 IL17RE KANK1 VPS18 NRP2 GIT1 SMAD3 PTK7 PPARGC1B HK2 MAVS FGFR2 MCM2 SORL1 CD74 FASN TGM2 TRIB3 TBX20 JUP ZYX NR1D2 TGFBR1 SPATA2 AHCYL1 IL13RA1 EXT2 CPEB2 SMURF2 CMPK2 KLHL22 HSF1 IRS1 TRIM71 TNFRSF1B PAQR8 MX1 YWHAH IRF…
1.18266e-06	88	1866	1.96373	Reg. of multicellular organismal proc.	PRDM14 SMAD6 OGT SAV1 AGO2 GJA1 FZD7 KDM2B GPR3 CELF1 KIT FSTL3 SCN1B FOS ACSL1 SOCS1 SGPP1 DUSP6 DDR2 WNK1 IL1R1 VEGFA GATA6 S1PR1 LOXL2 ERRFI1 GJA5 CHSY1 FLCN DUSP9 ETV4 CTDSP1 PLXNA3 SRC NPTX1 ANKRD27 CCN1 ZNF335 PEX5 CYP1B1 WNT11 PANX1 GIT1 RNF26 SMAD3 PPARGC1B HK2 MAVS PRKAB2 SORL1 GPATCH3 CD74 ANGPTL7 TGM2 RASSF2 TBX20 JUP TGFBR1 SMURF2 ITGAV CUL4A TRIM62 HSF1 BCL6B FZD5 ARNT SEMA4C TNFRSF1…
Pathways under-represented in FLI
Enrichment FDR	nGenes	Pathway Genes	Fold Enrichment	Pathway	Genes
0.026763	4	8	14.4775	Neg. reg. of amyloid fibril formation	CRYAB PFDN5 VBP1 PFDN1
0.000873399	7	19	10.6676	Mitochondrial cytochrome c oxidase assembly	COX17 COA8 COX16 COX20 PET100 PET117 CHCHD8
0.000593575	8	23	10.0713	Respiratory chain complex IV assembly	COX17 COA8 COX16 COX20 PET100 COA6 PET117 CHCHD8
0.0433402	5	16	9.04843	Kinetochore assembly	CENPX CENPS CENPH CENPW CENPK
0.000201526	10	33	8.77423	Cytochrome complex assembly	COX17 LYRM7 COA8 COX16 COX20 C5H12orf73 PET100 COA6 PET117 CHCHD8
2.53516e-11	22	76	8.3817	Mitochondrial respiratory chain complex assembly	COX17 NDUFS4 IMMP2L NDUFB6 NDUFA13 NDUFA6 NDUFS5 LYRM7 NDUFB3 NDUFA12 NDUFB1 SDHAF3 TMEM126B COA8 NDUFAF2 SDHAF4 COX16 COX20 C5H12orf73 PET100 PET117 CHCHD8
0.000873399	10	44	6.58067	NADH dehydrogenase complex assembly	NDUFS4 NDUFB6 NDUFA13 NDUFA6 NDUFS5 NDUFB3 NDUFA12 NDUFB1 TMEM126B NDUFAF2
0.000873399	10	44	6.58067	Mitochondrial respiratory chain complex I assembly	NDUFS4 NDUFB6 NDUFA13 NDUFA6 NDUFS5 NDUFB3 NDUFA12 NDUFB1 TMEM126B NDUFAF2
0.00488165	14	104	3.89778	Meiosis I	MND1 ZCWPW1 CKS2 CENPX DMC1 M1AP PTTG1 SPATA22 SYCE2 TEX12 MAEL PSMA8 SYCE3 ING2
0.00558266	14	106	3.82424	Meiosis I cell cycle proc.	MND1 ZCWPW1 CKS2 CENPX DMC1 M1AP PTTG1 SPATA22 SYCE2 TEX12 MAEL PSMA8 SYCE3 ING2
0.000729226	34	392	2.5114	Mitochondrion organization	IMMP1L MICOS13 COX17 DCN NDUFS4 IMMP2L NDUFB6 NDUFA13 PDCD5 NDUFA6 NDUFS5 ATG14 SSBP1 LYRM7 FAM162A NDUFB3 PYROXD2 NDUFA12 NDUFB1 SDHAF3 MPV17 TMEM126B MMP9 COA8 NDUFAF2 SDHAF4 COX16 MIGA1 COX20 C5H12orf73 PET100 PET117 FMC1 CHCHD8
0.000593575	62	927	1.93658	Cellular protein-containing complex assembly	EIF3J CRYAB CALY COX17 TBCA NDUFS4 CENPX ARL3 IMMP2L MRPL20 GMFG NDUFB6 DMC1 NDUFA13 DNAI1 GTF2H5 NDUFA6 NDUFS5 GTF2A2 LYRM7 H1-2 NDUFB3 CENPS POMP CENPH NDUFA12 NDUFB1 SDHAF3 SNRPF VBP1 FCHO2 AIF1 VAMP4 TMEM126B COA8 NDUFAF2 CENPW SDHAF4 COX16 ITGB3BP PSMG4 DNAAF4 H2BC5 H2BC18 COX20 MKKS MCTS1 H2BC12 CENPK CDC42EP5 H1-4 C5H12orf73 PET100 SNRPE COA6 PET117 CCL26 FMC1 CHCHD8
0.00162108	75	1272	1.70725	Protein-containing complex assembly	EIF3J CRYAB HES1 CALY PTPN11 COX17 APOA1 TBCA NDUFS4 CENPX ARL3 IMMP2L MRPL20 GMFG NDUFB6 DMC1 SLF1 NDUFA13 KCNRG DNAI1 GTF2H5 APOM APOA2 NDUFA6 NDUFS5 GTF2A2 LYRM7 H1-2 NDUFB3 CENPS POMP CENPH FERMT2 NDUFA12 HSCB NDUFB1 SDHAF3 SNRPF VBP1 FCHO2 NUPR1 AIF1 VAMP4 TMEM126B KRT10 COA8 NDUFAF2 SUB1 CENPW SDHAF4 COX16 ITGB3BP PSMG4 DNAAF4 H2BC5 H2BC18 COX20 MKKS MCTS1 ZDHHC1 H2BC12 CENPK CDC42EP5 H1-4 …
0.000873399	83	1424	1.68768	Protein-containing complex subunit organization	EIF3J CRYAB HES1 CALY PTPN11 COX17 APOA1 SYCP3 TBCA NDUFS4 CENPX ARL3 IMMP2L MRPL20 GMFG LIPC NDUFB6 DMC1 SLF1 NDUFA13 KCNRG DNAI1 GTF2H5 APOM APOA2 NDUFA6 NDUFS5 GTF2A2 ATG14 LYRM7 ATXN7 H1-2 NDUFB3 CENPS POMP CENPH FERMT2 NDUFA12 HSCB NDUFB1 SDHAF3 SNRPF ANP32E VBP1 FCHO2 NUPR1 TNP1 C17H12orf65 AIF1 VAMP4 TMEM126B KRT10 COA8 PLA2G10 NDUFAF2 SUB1 CENPW SDHAF4 COX16 ITGB3BP PSMG4 DNAAF4 H2BC5 H2B…

## Sheet: S2
Pathways under-represented in FLI
Enrichment FDR	n Genes	Pathway Genes	Fold Enrichment	Pathway	Genes
9.05895e-13	54	693	3.43438	Neg. reg. of transcription by RNA polymerase II	TRPV4 ERF ZBTB18 IRX1 ZNF777 FEZF1 HIC2 RREB1 GATAD2B NSD2 SOX13 DAB2IP ZBTB4 MED25 SALL1 ATF3 GLI2 SMAD7 OVOL1 FOXP4 SREBF2 BPTF ETV6 ZFHX3 ZBTB2 PHF12 PHF19 PPARD RXRA TBL1X ATN1 CIC DLG1 TGFB1 PPP1R13L YY1 ZNF219 ZBTB7B RYBP MNT HIC1 IRF2BPL FNIP1 CREBBP SKI ZBTB14 HOXB4 HDGF MAF MYPOP IRF2BP2 SOX11 KLF2 WDTC1
1.41472e-13	67	965	3.0601	Neg. reg. of transcription, DNA-templated	TRPV4 ERF ZBTB18 IRX1 ZNF777 ATF5 FOXK2 FEZF1 HIC2 RREB1 CREB3L1 GATAD2B NSD2 SOX13 DAB2IP ZBTB4 MED25 SALL1 ATF3 CIPC GLI2 SMAD7 OVOL1 ZNF703 FOXP4 SREBF2 BPTF ETV6 ZFHX3 ZBTB2 TOB2 TLE3 PHF12 NACC1 DAXX PHF19 PPARD RXRA NELFA TBL1X CDKN1B ATN1 RING1 C29H11orf95 CIC DLG1 TGFB1 PPP1R13L YY1 ZNF219 ZBTB7B RYBP MNT HIC1 IRF2BPL FNIP1 CREBBP SKI ZBTB14 HOXB4 HDGF MAF MYPOP IRF2BP2 SOX11 KLF2 WDTC1
1.41472e-13	67	966	3.05693	Neg. reg. of RNA biosynthetic proc.	TRPV4 ERF ZBTB18 IRX1 ZNF777 ATF5 FOXK2 FEZF1 HIC2 RREB1 CREB3L1 GATAD2B NSD2 SOX13 DAB2IP ZBTB4 MED25 SALL1 ATF3 CIPC GLI2 SMAD7 OVOL1 ZNF703 FOXP4 SREBF2 BPTF ETV6 ZFHX3 ZBTB2 TOB2 TLE3 PHF12 NACC1 DAXX PHF19 PPARD RXRA NELFA TBL1X CDKN1B ATN1 RING1 C29H11orf95 CIC DLG1 TGFB1 PPP1R13L YY1 ZNF219 ZBTB7B RYBP MNT HIC1 IRF2BPL FNIP1 CREBBP SKI ZBTB14 HOXB4 HDGF MAF MYPOP IRF2BP2 SOX11 KLF2 WDTC1
1.41472e-13	67	966	3.05693	Neg. reg. of nucleic acid-templated transcription	TRPV4 ERF ZBTB18 IRX1 ZNF777 ATF5 FOXK2 FEZF1 HIC2 RREB1 CREB3L1 GATAD2B NSD2 SOX13 DAB2IP ZBTB4 MED25 SALL1 ATF3 CIPC GLI2 SMAD7 OVOL1 ZNF703 FOXP4 SREBF2 BPTF ETV6 ZFHX3 ZBTB2 TOB2 TLE3 PHF12 NACC1 DAXX PHF19 PPARD RXRA NELFA TBL1X CDKN1B ATN1 RING1 C29H11orf95 CIC DLG1 TGFB1 PPP1R13L YY1 ZNF219 ZBTB7B RYBP MNT HIC1 IRF2BPL FNIP1 CREBBP SKI ZBTB14 HOXB4 HDGF MAF MYPOP IRF2BP2 SOX11 KLF2 WDTC1
3.73131e-14	76	1131	2.96169	Neg. reg. of macromolecule biosynthetic proc.	TRPV4 ERF ZBTB18 IRX1 ZNF777 ATF5 FOXK2 FEZF1 HIC2 RREB1 CREB3L1 GATAD2B NSD2 SOX13 DAB2IP ZBTB4 MED25 SALL1 ATF3 SAMD4B CIPC CPEB4 GLI2 AGO1 SMAD7 OVOL1 ZNF703 FOXP4 SREBF2 BPTF ETV6 ZFHX3 ZBTB2 CNOT3 TOB2 TLE3 PHF12 NACC1 DAXX PHF19 PPARD RXRA NELFA TNRC6A TBL1X CDKN1B TNRC6C ATN1 RING1 AP2A1 C29H11orf95 CIC CPEB2 DLG1 TGFB1 PPP1R13L YY1 ZNF219 ZBTB7B RYBP MNT HIC1 IRF2BPL ZFP36L1 FNIP1 CREBBP …
3.73131e-14	85	1386	2.70299	Pos. reg. of RNA metabolic proc.	ZBTB18 PIM1 MAPK7 ARID1A NSD3 PICALM DYRK1A MRTFA KMT2B U2AF2 ATF5 FOXK2 EPAS1 UBP1 BICRA FEZF1 BCL9L RREB1 CREB3L1 GLI1 MYRF NCOA6 NUCKS1 DAB2IP MED25 TFE3 SALL1 ATF3 CAMTA2 ARID3A MAPRE3 SAMD4B DVL1 LHX2 TLX1 GLI2 MED13 AGO1 ZSWIM8 RHOQ SREBF2 PRPF19 PBX2 BPTF ETV6 ZFHX3 BICRAL CNOT3 MAPK3 TEF DAXX PPARD RXRA TNRC6A TBL1X CCNK TNRC6C ZMIZ1 PPP3CB FOXJ2 TGFB1 ADCYAP1 GSK3A YY1 ZNF219 TRIM8 MAFF …
1.25319e-11	69	1128	2.69605	Neg. reg. of nucleobase-containing compound metabolic proc.	TRPV4 ERF ZBTB18 IRX1 DYRK1A ZNF777 U2AF2 ATF5 FOXK2 FEZF1 HIC2 RREB1 CREB3L1 GATAD2B NSD2 SOX13 DAB2IP ZBTB4 MED25 SALL1 ATF3 CIPC GLI2 SMAD7 OVOL1 ZNF703 FOXP4 SREBF2 BPTF ETV6 ZFHX3 ZBTB2 TOB2 TLE3 PHF12 NACC1 DAXX PHF19 PPARD RXRA NELFA TBL1X CDKN1B ATN1 RING1 C29H11orf95 CIC DLG1 TGFB1 PPP1R13L YY1 ZNF219 ZBTB7B RYBP MNT HIC1 IRF2BPL FNIP1 CREBBP SKI ZBTB14 HOXB4 HDGF MAF MYPOP IRF2BP2 SOX11…
1.56245e-12	77	1291	2.62877	Pos. reg. of transcription, DNA-templated	ZBTB18 PIM1 MAPK7 ARID1A NSD3 PICALM DYRK1A MRTFA KMT2B ATF5 FOXK2 EPAS1 UBP1 BICRA FEZF1 BCL9L RREB1 CREB3L1 GLI1 MYRF NCOA6 NUCKS1 DAB2IP MED25 TFE3 SALL1 ATF3 CAMTA2 ARID3A MAPRE3 DVL1 LHX2 TLX1 GLI2 MED13 AGO1 RHOQ SREBF2 PBX2 BPTF ETV6 ZFHX3 BICRAL MAPK3 TEF DAXX PPARD RXRA TBL1X CCNK ZMIZ1 PPP3CB FOXJ2 TGFB1 ADCYAP1 GSK3A YY1 ZNF219 TRIM8 MAFF ZBTB7B CAVIN4 RYBP IRF2BPL CREBBP ZNF48 ZNF628 …
1.56245e-12	77	1291	2.62877	Pos. reg. of nucleic acid-templated transcription	ZBTB18 PIM1 MAPK7 ARID1A NSD3 PICALM DYRK1A MRTFA KMT2B ATF5 FOXK2 EPAS1 UBP1 BICRA FEZF1 BCL9L RREB1 CREB3L1 GLI1 MYRF NCOA6 NUCKS1 DAB2IP MED25 TFE3 SALL1 ATF3 CAMTA2 ARID3A MAPRE3 DVL1 LHX2 TLX1 GLI2 MED13 AGO1 RHOQ SREBF2 PBX2 BPTF ETV6 ZFHX3 BICRAL MAPK3 TEF DAXX PPARD RXRA TBL1X CCNK ZMIZ1 PPP3CB FOXJ2 TGFB1 ADCYAP1 GSK3A YY1 ZNF219 TRIM8 MAFF ZBTB7B CAVIN4 RYBP IRF2BPL CREBBP ZNF48 ZNF628 …
1.56245e-12	77	1292	2.62674	Pos. reg. of RNA biosynthetic proc.	ZBTB18 PIM1 MAPK7 ARID1A NSD3 PICALM DYRK1A MRTFA KMT2B ATF5 FOXK2 EPAS1 UBP1 BICRA FEZF1 BCL9L RREB1 CREB3L1 GLI1 MYRF NCOA6 NUCKS1 DAB2IP MED25 TFE3 SALL1 ATF3 CAMTA2 ARID3A MAPRE3 DVL1 LHX2 TLX1 GLI2 MED13 AGO1 RHOQ SREBF2 PBX2 BPTF ETV6 ZFHX3 BICRAL MAPK3 TEF DAXX PPARD RXRA TBL1X CCNK ZMIZ1 PPP3CB FOXJ2 TGFB1 ADCYAP1 GSK3A YY1 ZNF219 TRIM8 MAFF ZBTB7B CAVIN4 RYBP IRF2BPL CREBBP ZNF48 ZNF628 …
3.73131e-14	90	1514	2.62002	Pos. reg. of nucleobase-containing compound metabolic proc.	ZBTB18 PIM1 MAPK7 ARID1A NSD3 PICALM DYRK1A PNKP MRTFA KMT2B U2AF2 ATF5 FOXK2 EPAS1 UBP1 BICRA FEZF1 BCL9L USP7 RREB1 CREB3L1 GLI1 MYRF NCOA6 NSD2 NUCKS1 DAB2IP MED25 TFE3 SALL1 ATF3 CAMTA2 ARID3A MAPRE3 SAMD4B DVL1 LHX2 TLX1 GLI2 MED13 AGO1 ZSWIM8 RHOQ KMT5C SREBF2 PRPF19 PBX2 BPTF ETV6 ZFHX3 BICRAL CNOT3 MAPK3 TEF DAXX PPARD RXRA TNRC6A TBL1X CCNK TNRC6C ZMIZ1 PPP3CB FOXJ2 OTUD4 TGFB1 ADCYAP1 G…
2.82486e-11	85	1600	2.34146	Nervous system development	IRX1 AGTPBP1 PICALM IGSF10 PIKFYVE SETD1A MARK4 AXL EPHB4 ATF5 ADGRL1 LPAR3 CRMP1 MINK1 SEMA5A FEZF1 CRK GLI1 PRKACA MYRF SMURF1 GDF11 SHTN1 SOX13 CAMSAP2 MOSMO DAB2IP SCRIB SALL1 PLXNA1 EPHA5 DDR1 DVL1 TACC2 LHX2 HIPK1 CAMSAP3 DAG1 GLI2 IRS2 B4GALT5 CAMK2G ULK1 PBX2 BPTF ETV6 SORL1 ZFHX3 CBLN1 NECTIN1 MAPK3 EFNB2 PPARD AKT3 ITM2C MAP2 DPYSL2 ZMIZ1 CIC CLMN NLGN2 DLG1 TGFB1 ADCYAP1 GSK3A SYNGAP1 …
1.50451e-12	95	1798	2.32875	Neg. reg. of nitrogen compound metabolic proc.	TRPV4 ERF ZBTB18 IRX1 PICALM DYRK1A PNKP ZNF777 U2AF2 FURIN ATF5 FOXK2 FEZF1 USP7 HIC2 RREB1 CREB3L1 GATAD2B CBL NSD2 SOX13 DAB2IP ZBTB4 MED25 SALL1 ATF3 SOCS5 CRIM1 SAMD4B CIPC CPEB4 CSTA DVL1 GLI2 AGO1 SMAD7 OVOL1 RFFL CSNK2A2 ZNF703 FOXP4 SREBF2 BPTF ETV6 SORL1 ZFHX3 ZBTB2 CNOT3 SHB TOB2 TLE3 PHF12 NACC1 DAXX PHF19 PPARD RXRA NELFA TNRC6A TBL1X CDKN1B TNRC6C ATN1 RING1 AP2A1 C29H11orf95 G6PD C…
2.69708e-13	102	1948	2.30781	Neg. reg. of cellular metabolic proc.	TRPV4 ERF ZBTB18 IRX1 ANKRD13B PICALM DYRK1A PNKP ZNF777 U2AF2 FURIN ATF5 FOXK2 FEZF1 USP7 HIC2 RREB1 CREB3L1 GATAD2B CBL NSD2 SOX13 DAB2IP ZBTB4 MED25 SALL1 ATF3 SOCS5 CRIM1 SAMD4B CIPC CPEB4 RIN3 CSTA DVL1 CAMSAP3 GLI2 LMTK3 IRS2 AGO1 SMAD7 OVOL1 CEP192 RFFL CSNK2A2 ZNF703 FOXP4 SREBF2 BPTF ETV6 SORL1 ZFHX3 ZBTB2 CNOT3 SHB TOB2 MYO1D TLE3 PHF12 NACC1 DAXX PHF19 PPARD RBM26 RXRA NELFA TNRC6A TBL…
