# Supplementary material for: Cytokine supplementation influences bovine embryo transcriptome during the preimplantation period
Source: Reprod Fertil. 2025 Oct 30;6(4):e250011. doi: 10.1530/RAF-25-0011 (PMC12579512; doi:10.1530/RAF-25-0011)
Supplement: Supplementary file 2 [file supplementary_table.xlsx]

## Sheet: 9-16 cell stage genes
9-16 cell stage
Geneid	gene_name	logFC	logCPM	PValue	FDR	FLI10	FLI11	FLI12	FLI13	CON11	CON13	CON10	CON12
ENSBTAG00000049481	SOX3	-6.77242	-1.33204	8.95984e-07	0.00927656	0.678721	0.921396	0.671822	0.197463	0	0	0	0
ENSBTAG00000014533	KEL	7.19413	-0.992991	1.03205e-06	0.00927656	0	0	0	0	1.81833	0	1.03465	0.26444
ENSBTAG00000032875	BEX2	6.41069	-1.64709	6.07974e-06	0.0364318	0	0	0	0	0.873743	0.273831	0.121723	0.52888
ENSBTAG00000000995	TENT5A	-1.25707	4.4953	2.12519e-05	0.0400183	31.4926	24.4589	40.8532	27.2992	10.1307	12.7331	11.2594	20.3619
ENSBTAG00000000828	CAPN6	-6.0395	-1.30828	2.22608e-05	0.0400183	1.08595	0.837633	0.255932	0.148097	0	0.273831	0	0
ENSBTAG00000040496	KCNB2	-4.44688	-1.33136	1.99442e-05	0.0400183	0.475105	0.50258	1.05572	0.296194	0.0472293	0	0	0
ENSBTAG00000050382	LRCH2	-5.76462	-1.52227	1.36604e-05	0.0400183	0.542977	0.50258	0.191949	0.592388	0	0.273831	0	0
ENSBTAG00000014707	ISG15	2.34878	1.4163	2.08814e-05	0.0400183	0.746593	0.50258	1.02373	1.38224	57.7615	4.5182	2.06929	4.56159
ENSBTAG00000006934	CYP11A1	3.72458	1.07454	2.15591e-05	0.0400183	0	0.167527	0.191949	11.5516	7.41501	1.36915	0.973784	4.23104
ENSBTAG00000016661	USP18	3.98016	-0.747604	2.1508e-05	0.0400183	0	0	0.0319915	0.320877	1.01543	1.36915	0.365169	0.92554
ENSBTAG00000052892	NA	2.69778	0.233442	2.54171e-05	0.0415385	0.135744	0.25129	0.511865	0.222145	3.58943	0.410746	2.06929	1.58664
ENSBTAG00000018248	MGLL	-2.74237	-0.446246	2.87899e-05	0.0431297	1.08595	0.586343	1.63157	1.06136	0.212532	0.136915	0.121723	0.13222
ENSBTAG00000006251	NA	-4.93537	-1.6187	3.28885e-05	0.0454798	0.542977	0.335053	0.41589	0.419608	0	0	0.0608615	0
ENSBTAG00000005248	NA	-6.03364	-1.86858	4.00872e-05	0.0514749	0.203616	0.670106	0.351907	0.246828	0	0	0	0

## Sheet: Morula stage
Morula
Geneid	gene_name	logFC	logCPM	PValue	FDR	FLIm6	FLIm2	FLIm7	FLIm4	CONm4	CONm7	CONm1	CONm3
ENSBTAG00000019890	ATP6V1G3	4.51206	-0.201819	4.5951e-12	8.01661e-08	0.0516631	0.101982	0.0775508	0.076106	0	1.24125	2.78095	1.342
ENSBTAG00000015865	CAPN14	-5.94812	0.599643	1.83411e-10	1.59989e-06	1.32602	3.73933	1.86984	2.20707	0	0.722181	0	0.029174
ENSBTAG00000054222	NA	2.70431	3.25658	2.62576e-09	1.52697e-05	3.47865	1.86967	2.80906	3.57698	42.7994	7.04126	19.6555	23.1349
ENSBTAG00000054548	H2AC12	2.29333	5.65975	5.15471e-08	0.000149882	29.8096	13.6656	14.1056	15.6778	57.0658	49.8305	134.636	95.8948
ENSBTAG00000032481	DAPL1	3.04282	1.34955	4.97626e-08	0.000149882	0.964377	0.577897	0.491155	0.456636	0	2.5502	12.3941	5.30966
ENSBTAG00000043582	NA	3.81075	7.1432	4.66793e-08	0.000149882	78.3384	4.99711	26.5913	7.07786	142.665	152.019	280.636	388.699
ENSBTAG00000021531	PGPEP1L	2.48867	4.95053	7.80116e-08	0.000194427	11.9342	6.45885	10.995	9.89378	28.5329	18.3705	84.3384	72.8182
ENSBTAG00000043512	NA	3.40533	2.11473	9.28313e-08	0.000202442	2.92757	0.577897	0.723808	0.228318	0	3.90429	7.84504	13.2304
ENSBTAG00000043128	NA	4.17682	0.766644	1.39527e-07	0.000220824	1.53267	0.101982	0.180952	0	0	1.91829	2.38613	8.03743
ENSBTAG00000038931	TSTD3	2.59622	3.17503	2.14704e-07	0.000220824	4.0125	1.80168	3.86892	1.36991	21.3997	6.70274	25.0972	17.6794
ENSBTAG00000035199	NA	3.04824	2.52095	2.15179e-07	0.000220824	3.20311	0.781861	1.29251	0.989378	28.5329	4.26538	17.3724	8.13953
ENSBTAG00000055144	NA	5.76444	-0.0127902	1.31187e-07	0.000220824	0.0516631	0	0.0517006	0	0	0.0451363	2.83245	3.4717
ENSBTAG00000012688	CAPSL	2.39039	1.93881	2.07584e-07	0.000220824	1.61878	1.29177	1.19773	1.06548	0	3.40779	8.82352	9.24814
ENSBTAG00000030591	CWC25	2.15995	6.73522	2.11576e-07	0.000220824	47.6161	33.518	49.9427	32.0406	242.53	69.3745	234.802	176.459
ENSBTAG00000053684	NA	4.03356	0.192997	1.7359e-07	0.000220824	0.327199	0.101982	0.0861676	0.076106	0	0.699612	2.35179	6.12653
ENSBTAG00000051517	NA	2.84336	4.23932	1.47813e-07	0.000220824	12.8641	3.05946	4.73922	2.96813	14.2665	14.9401	56.6491	39.5161
ENSBTAG00000032057	NA	2.31499	5.04828	2.00792e-07	0.000220824	12.8813	12.1698	12.3392	8.29556	0	31.0538	77.4204	86.1215
ENSBTAG00000046298	SYCE3	4.02025	-0.310179	2.75709e-07	0.000267223	0.292757	0	0.103401	0	0	0.699612	1.80247	2.02759
ENSBTAG00000019600	OOEP	2.06701	5.15362	4.0495e-07	0.00037183	19.1326	9.99422	16.2771	13.7752	85.5987	25.0506	76.2702	66.0936
ENSBTAG00000052479	NA	3.69357	0.168665	4.64658e-07	0.000405321	0.413305	0.16997	0.0430838	0.152212	7.13323	0.902726	2.28313	2.90281
ENSBTAG00000033221	CCDC152	2.53174	2.50097	5.46229e-07	0.000414327	2.99646	0.951831	1.91292	1.14159	0	5.21324	14.4369	12.6323
ENSBTAG00000043568	ND3	3.1405	9.61049	5.18222e-07	0.000414327	223.133	113.676	176.842	154.876	3374.02	429.855	1395.39	1500.17
ENSBTAG00000050705	NA	2.52117	5.82986	5.40687e-07	0.000414327	32.7544	10.4021	20.9387	9.74157	99.8652	36.0188	134.224	121.641
ENSBTAG00000050108	NA	2.56182	4.53725	6.11354e-07	0.000431345	11.2626	5.30306	7.7637	3.12035	14.2665	16.407	63.3783	57.2831
ENSBTAG00000029640	U1	3.14537	1.4263	6.33195e-07	0.000431345	0.826609	0.271952	0.620407	0.684954	0	1.35409	11.141	6.28699
ENSBTAG00000032455	H2BC18	2.07917	2.74263	6.67564e-07	0.000431345	1.53267	2.95747	3.99818	2.73982	92.732	11.8257	11.3641	9.97749
ENSBTAG00000050681	NA	3.3366	0.264311	6.47009e-07	0.000431345	0.413305	0.033994	0.241269	0.152212	0	0.947862	2.36896	3.79261
ENSBTAG00000020555	DEFB123	2.80008	4.58341	8.0716e-07	0.000469391	14.0868	3.33141	7.22946	3.04424	14.2665	18.0997	69.8672	52.2943
ENSBTAG00000009469	SREK1IP1	2.37528	5.88775	7.54636e-07	0.000469391	32.1689	11.9319	21.8004	13.3947	71.3323	38.5464	158.034	128.526
ENSBTAG00000016567	HBQ1	2.12834	3.52931	7.86063e-07	0.000469391	4.70134	3.33141	6.69522	3.42477	14.2665	9.18523	27.0714	25.1771
ENSBTAG00000051079	TMSB4	2.96906	3.30042	9.29828e-07	0.000523283	4.06416	0.917837	3.23128	1.44601	14.2665	4.64904	21.2691	35.1546
ENSBTAG00000027348	OOSP2	3.45574	3.15315	9.92423e-07	0.000541056	0.619957	1.63171	7.9188	1.36991	427.994	11.2841	7.20988	27.3652
ENSBTAG00000052510	CCL26	2.74901	1.43891	1.0862e-06	0.0005702	1.18825	0.475915	0.844442	0.456636	7.13323	1.67004	7.7077	5.73268
ENSBTAG00000054845	NA	2.74993	4.68175	1.14393e-06	0.0005702	16.8077	3.80732	6.77277	4.41415	0	24.2382	76.1329	55.7514
ENSBTAG00000010961	LYRM7	2.51456	3.91041	1.13097e-06	0.0005702	8.00778	2.68552	5.85078	2.28318	14.2665	11.2389	42.2121	31.4641
ENSBTAG00000014501	FERMT2	1.8318	6.61199	1.3025e-06	0.000614147	46.7895	45.6879	32.5196	52.3609	249.663	90.3628	185.775	133.15
ENSBTAG00000019282	CRYBA4	2.85354	0.454834	1.29697e-06	0.000614147	0.464968	0.203964	0.336054	0.38053	0	0.857589	3.21011	3.71968
ENSBTAG00000008828	IGDCC3	-2.68691	-0.0575641	1.56297e-06	0.000717566	0.964377	1.35976	1.5424	2.13097	0	0.293386	0.205997	0.189631
ENSBTAG00000004716	RETN	2.32007	1.42064	1.61308e-06	0.000721583	1.0677	0.815855	1.07709	0.76106	0	2.18911	6.21423	6.28699
ENSBTAG00000038929	BCAS4	1.82195	4.29144	1.74434e-06	0.000742237	9.62655	5.40504	11.9773	8.98051	14.2665	22.365	43.8944	35.6652
ENSBTAG00000038527	NA	2.65954	4.14369	1.73444e-06	0.000742237	13.5185	3.50138	4.5755	2.66371	0	14.1502	43.3623	42.5794
ENSBTAG00000048620	NA	2.76022	5.10618	1.81222e-06	0.00075276	21.5952	5.47303	10.0471	4.10972	21.3997	23.1098	88.5442	85.4359
ENSBTAG00000036102	NA	2.03257	4.0352	1.95961e-06	0.000769548	10.0399	6.25489	5.02357	6.46901	0	18.7541	52.3231	32.3393
ENSBTAG00000050161	NA	2.11395	4.33758	2.01031e-06	0.000769548	11.6931	6.42486	8.21177	5.86016	21.3997	13.7891	55.6191	41.0478
ENSBTAG00000017752	DYNLRB2	2.67574	3.29651	1.92121e-06	0.000769548	6.49233	1.73369	3.05895	1.44601	14.2665	5.6646	25.4921	21.4866
ENSBTAG00000004503	NPY	2.43061	1.21737	2.02907e-06	0.000769548	0.740504	0.509909	1.24943	0.456636	0	2.27938	5.63057	5.01792
ENSBTAG00000022278	NA	2.09673	4.64655	2.11535e-06	0.000785199	20.6136	9.11038	6.94511	7.68671	42.7994	23.9899	63.0006	36.0444
ENSBTAG00000030186	NA	2.69788	2.1737	2.24357e-06	0.000815443	1.70488	0.611891	1.956	0.837166	7.13323	2.39222	10.8148	12.2676
ENSBTAG00000052609	H4C3	2.37645	2.80027	2.39228e-06	0.000851749	4.21915	1.32576	2.29206	2.13097	0	7.22181	25.6122	13.6972
ENSBTAG00000050800	NA	2.15318	2.66188	2.66083e-06	0.000922591	3.53031	2.17561	2.42131	1.52212	0	5.48406	16.6171	12.7636
ENSBTAG00000021284	RSPH1	2.53616	5.86797	2.69702e-06	0.000922591	30.7568	16.929	15.6825	8.37166	64.1991	25.7277	162.531	137.876
ENSBTAG00000005479	LIPC	2.66925	0.357104	2.83616e-06	0.000933579	0.740504	0.271952	0.258503	0.228318	0	1.39922	2.83245	2.62566
ENSBTAG00000010057	GZMB	2.18779	3.71174	2.79838e-06	0.000933579	5.63128	3.60336	3.19682	7.15397	0	10.5845	34.6589	28.8968
ENSBTAG00000025023	NA	1.96189	3.27231	2.9865e-06	0.000964861	6.32012	3.70534	4.23945	2.35929	14.2665	10.1331	24.0158	15.4622
ENSBTAG00000053373	NA	3.06333	-0.772377	3.09223e-06	0.000980856	0.154989	0.033994	0.146485	0.152212	0	0.541635	1.44198	1.23989
ENSBTAG00000030305	NA	2.43485	1.88084	3.52589e-06	0.00106528	1.73932	0.645885	1.3873	1.14159	7.13323	2.34709	8.65186	8.9564
ENSBTAG00000045275	NA	3.04082	1.90121	3.47409e-06	0.00106528	2.01486	0.441921	0.809975	0.456636	0	1.80545	10.6432	8.88347
ENSBTAG00000050016	COX7B2	2.44566	4.22343	3.54157e-06	0.00106528	12.2786	4.38522	5.10974	4.10972	0	14.7821	54.5204	42.0397
ENSBTAG00000005392	KBTBD3	2.38449	3.56819	3.67486e-06	0.00108664	7.93889	2.17561	3.40362	3.34866	0	9.23037	29.8695	26.9276
ENSBTAG00000005427	NRDE2	1.75547	5.61535	3.80823e-06	0.00109223	25.1771	23.8638	18.4485	27.5504	99.8652	33.6265	98.5007	87.9595
ENSBTAG00000049220	NA	-3.3232	0.986967	3.81898e-06	0.00109223	2.7037	12.6797	2.35238	2.35929	0	0.902726	0.18883	0.218805
ENSBTAG00000024042	MORN2	2.2251	2.58155	4.11382e-06	0.0011392	2.72092	2.07363	3.17958	0.989378	14.2665	5.12297	16.2737	9.88997
ENSBTAG00000038368	NA	2.79677	4.38613	4.08272e-06	0.0011392	10.6426	2.34558	7.25531	2.13097	14.2665	12.8638	59.2412	49.9021
ENSBTAG00000007200	COX6B2	2.01146	4.06509	4.27607e-06	0.0011477	7.85279	6.56083	10.0988	3.04424	14.2665	16.7004	42.3323	30.3993
ENSBTAG00000011140	FAM162A	1.78709	5.89548	4.25475e-06	0.0011477	32.5477	20.9743	29.8312	27.9309	49.9326	56.6912	155.115	118.023
ENSBTAG00000033887	NA	2.69792	2.46567	4.81395e-06	0.0012545	2.06652	0.985825	2.32652	0.608848	0	2.86615	15.7244	14.0764
ENSBTAG00000005268	PLA2G4D	-5.65528	-1.54644	4.81782e-06	0.0012545	0.189431	0.679879	0.379137	0.76106	0	0.0902726	0	0
ENSBTAG00000020824	KRT10	2.17211	3.83825	4.8908e-06	0.00125478	9.19603	3.12744	6.20407	4.03362	28.5329	9.54632	33.5946	29.7283
ENSBTAG00000031433	TEX9	2.21812	4.05446	5.45638e-06	0.00137959	14.2418	3.84132	6.79862	3.50088	21.3997	13.8117	36.8047	34.046
ENSBTAG00000049132	NA	2.38328	2.04768	5.76231e-06	0.00143613	2.20429	0.985825	1.52517	0.76106	0	2.93386	9.56167	10.7798
ENSBTAG00000018137	A2M	-2.00099	3.40955	6.03201e-06	0.00148218	15.2406	48.7133	13.6834	13.3186	0	5.77744	3.9826	3.28207
ENSBTAG00000032733	NA	2.39618	2.648	6.30112e-06	0.0015268	4.04694	1.35976	2.30067	1.06548	0	5.64204	18.8144	11.9176
ENSBTAG00000047030	NA	2.3238	0.48226	6.75445e-06	0.00159241	0.551073	0.543903	0.34467	0.532742	0	1.35409	3.70794	2.37768
ENSBTAG00000046628	LYZ3	2.94873	0.601452	6.74686e-06	0.00159241	0.637178	0.373933	0.29297	0.228318	0	0.925294	8.15403	3.2529
ENSBTAG00000030735	NA	2.2917	2.42055	6.99543e-06	0.00162723	2.80703	1.86967	1.72335	1.14159	0	3.34009	14.4198	12.1364
ENSBTAG00000051392	NA	1.81963	2.93606	7.77808e-06	0.00167694	4.30526	3.43339	4.14466	2.35929	14.2665	8.01169	19.0032	10.7798
ENSBTAG00000052155	NA	2.51761	3.80424	7.88197e-06	0.00167694	6.61287	1.52973	4.32561	4.26194	0	8.62103	34.3156	40.4205
ENSBTAG00000019003	TNP1	2.97777	2.22073	7.49912e-06	0.00167694	2.68648	0.883843	0.870293	0.456636	0	1.96343	14.2653	10.3568
ENSBTAG00000042880	NA	2.78221	2.36709	7.65105e-06	0.00167694	2.91035	0.849849	0.95646	1.2938	0	2.84359	11.862	20.3634
ENSBTAG00000021485	C3H1orf54	2.05992	3.2797	7.82182e-06	0.00167694	5.9757	2.99147	4.48071	1.97876	0	9.29807	25.3891	18.8318
ENSBTAG00000000496	SLC12A8	-2.43884	2.53082	7.56746e-06	0.00167694	7.25005	16.4531	11.2018	2.28318	0	1.64747	1.80247	1.75044
ENSBTAG00000008900	CELA1	2.29808	4.46912	7.47192e-06	0.00167694	12.0719	4.38522	9.47843	4.33804	0	18.9798	60.0308	50.7043
ENSBTAG00000014104	NA	3.25114	-0.0553391	8.00721e-06	0.00168306	0.327199	0	0.26712	0.076106	0	0.677044	2.52346	2.40685
ENSBTAG00000050579	NA	2.29155	7.2723	8.12084e-06	0.00168662	112.815	37.2914	47.2457	40.2601	142.665	137.169	498.306	318.054
ENSBTAG00000032812	NA	2.52385	2.15215	8.36153e-06	0.00169622	1.34324	0.951831	2.64535	0.684954	0	2.86615	10.5058	11.407
ENSBTAG00000049589	SAA3	2.46694	0.323451	8.28956e-06	0.00169622	0.292757	0.305946	0.534239	0.456636	0	0.97043	2.67796	3.12161
ENSBTAG00000051053	SNORA73	2.43766	1.45454	8.88719e-06	0.00176188	2.03208	0.475915	0.732425	0.76106	0	2.59534	5.59624	6.31616
ENSBTAG00000050282	NA	2.64018	0.0674814	8.85292e-06	0.00176188	0.413305	0.16997	0.29297	0.304424	0	0.767317	3.15861	1.82337
ENSBTAG00000032979	NA	2.51714	1.88792	9.16605e-06	0.00179675	1.25713	0.781861	1.91292	0.532742	0	2.21168	9.66467	9.27732
ENSBTAG00000037415	NA	2.48571	2.56693	9.66936e-06	0.00183361	4.753	1.39375	1.05986	1.67433	0	4.31052	15.4154	12.326
ENSBTAG00000049722	TSACC	2.55022	1.84837	9.62033e-06	0.00183361	1.98042	0.747867	1.29251	0.304424	0	2.88872	10.0938	7.41019
ENSBTAG00000015416	PEBP4	1.73274	3.29083	9.54857e-06	0.00183361	3.94361	4.01129	7.70338	3.65309	0	12.8864	19.1405	17.6648
ENSBTAG00000042475	SNORA63	2.57649	1.88372	9.80157e-06	0.00183768	2.3765	0.441921	1.00816	0.989378	0	3.09184	6.60906	11.1882
ENSBTAG00000018690	RPAP3	1.65038	5.39022	9.9015e-06	0.00183768	27.3298	16.5211	22.4036	18.9504	85.5987	32.3853	77.5749	77.486
ENSBTAG00000023823	NA	2.28395	6.55431	1.02987e-05	0.00189128	62.2712	18.3227	31.4339	28.8442	71.3323	86.6165	375	209.834
ENSBTAG00000052277	NA	2.59296	2.60851	1.09589e-05	0.0019312	5.4074	0.645885	2.0077	1.14159	0	5.48406	15.1579	12.5302
ENSBTAG00000039657	H2AC6	1.61849	3.60337	1.09257e-05	0.0019312	8.23165	4.41921	5.42856	7.23007	28.5329	13.5409	22.8141	19.7216
ENSBTAG00000013070	EAF2	1.75673	3.76541	1.09264e-05	0.0019312	9.48878	4.65717	6.97096	5.17521	28.5329	12.0514	27.7065	25.3813
ENSBTAG00000038148	SOWAHB	-2.40519	5.0458	1.08064e-05	0.0019312	39.3156	60.7812	39.9904	55.3291	0	35.3868	3.69077	10.984
ENSBTAG00000002164	AXDND1	2.01113	1.3882	1.10993e-05	0.00193638	1.56711	1.25778	0.90476	0.608848	7.13323	5.73231	4.22293	3.23831
ENSBTAG00000033464	SPA17	2.25067	3.58175	1.14026e-05	0.0019696	6.75064	1.90366	4.29115	4.41415	0	9.52376	37.5772	26.8692
ENSBTAG00000046373	NA	2.5664	6.33945	1.1518e-05	0.00197004	25.1427	25.5635	18.8018	28.692	0	74.362	313.149	208.156
ENSBTAG00000027221	NA	2.24478	3.49322	1.21553e-05	0.00199617	11.5553	2.58354	3.88616	2.5876	0	10.6973	29.3545	20.6989
ENSBTAG00000013928	WFDC2	2.69951	-0.086948	1.20775e-05	0.00199617	0.447747	0.135976	0.353287	0	7.13323	1.03813	2.31746	1.60457
ENSBTAG00000007958	TNS4	-4.09982	-1.58017	1.21101e-05	0.00199617	0.361642	1.01982	0.336054	0.38053	0	0	0.0171664	0.0583479
ENSBTAG00000007583	KRT14	2.52896	2.2109	1.21902e-05	0.00199617	3.01368	0.951831	1.67165	0.608848	14.2665	2.86615	10.3513	10.736
ENSBTAG00000011590	GLIPR1	2.44037	0.754869	1.2243e-05	0.00199617	0.774946	0.475915	0.568706	0.304424	0	1.08327	3.74227	4.43444
ENSBTAG00000049406	NA	2.07048	2.25673	1.34446e-05	0.0021552	2.63482	1.49573	1.34421	2.28318	0	3.74631	10.626	11.3341
ENSBTAG00000004885	DDR2	-4.13105	-1.97467	1.35889e-05	0.0021552	0.292757	0.203964	0.517006	0.456636	14.2665	0.0225681	0.0343328	0
ENSBTAG00000007204	KRT80	-1.72131	3.1099	1.35088e-05	0.0021552	12.5197	14.6854	13.6748	7.68671	28.5329	4.26538	3.02128	3.39877
ENSBTAG00000021663	SMIM8	2.12027	5.65631	1.3874e-05	0.00216162	33.9082	12.3398	18.4312	13.9274	21.3997	43.5565	130.619	110.598
ENSBTAG00000007922	RNF24	1.9796	2.92528	1.40471e-05	0.00216162	5.06298	2.51555	3.24852	2.73982	42.7994	5.57433	16.7201	13.9889
ENSBTAG00000049749	U2	3.47262	0.862838	1.41088e-05	0.00216162	1.58433	0.16997	0.31882	0	0	0.925294	3.36461	5.73268
ENSBTAG00000040435	NA	2.31579	5.63482	1.4125e-05	0.00216162	26.5893	8.87242	23.0929	9.28493	28.5329	37.576	152.489	117.206
ENSBTAG00000011268	TMEM64	-2.12622	2.12713	1.43493e-05	0.0021728	4.58079	7.34269	7.27254	6.3168	0	2.68561	0.892652	1.26907
ENSBTAG00000021607	NDUFAF2	2.09875	5.16345	1.44471e-05	0.0021728	25.1427	6.90077	15.2689	10.3504	28.5329	29.316	91.2393	71.6512
ENSBTAG00000055086	NA	1.88785	3.04152	1.47772e-05	0.00218407	6.01014	2.44756	2.83491	3.57698	0	8.91442	19.7757	14.3536
ENSBTAG00000021869	THAP5	1.97047	6.19735	1.48976e-05	0.00218407	56.7088	24.3737	27.7977	21.0814	114.132	48.8375	177.363	124.937
ENSBTAG00000012969	DKK2	2.55629	-0.0268827	1.47903e-05	0.00218407	0.189431	0.271952	0.310203	0.456636	0	0.744749	1.7338	2.78611
ENSBTAG00000051083	WNT4	-4.86807	-2.14213	1.57356e-05	0.0022877	0.275536	0.203964	0.26712	0.532742	21.3997	0.0451363	0	0
ENSBTAG00000001877	HMGN5	2.57375	3.44601	1.58865e-05	0.00229055	7.50837	1.93766	2.55056	2.73982	0	6.22881	26.0242	38.8451
ENSBTAG00000047330	FABP5	1.80389	5.49768	1.65529e-05	0.00236706	31.7556	10.5721	26.1777	15.2212	78.4655	42.2927	91.5826	82.6498
ENSBTAG00000051956	GUCA1A	2.31765	5.7617	1.69099e-05	0.00237911	25.8488	10.1982	22.2399	16.9716	0	54.5472	180.058	125.215
ENSBTAG00000047206	H1-4	2.15407	7.45832	1.68762e-05	0.00237911	59.8775	67.376	76.2928	67.4299	78.4655	175.354	623.62	417.581
ENSBTAG00000051948	NA	2.12371	2.3785	1.74946e-05	0.00244168	2.77258	1.05381	2.47301	1.90265	7.13323	3.70118	13.5614	10.1525
ENSBTAG00000000271	MNS1	2.13956	2.3245	1.83141e-05	0.00251581	2.85869	0.951831	2.80045	0.989378	0	5.48406	12.171	9.75869
ENSBTAG00000001491	NWD2	2.64617	1.53295	1.82971e-05	0.00251581	2.49705	0.713873	0.379137	0.684954	0	2.36965	8.15403	4.91581
ENSBTAG00000054045	NA	2.1261	1.83486	1.9092e-05	0.00260217	1.75654	0.747867	1.67165	1.36991	0	2.75331	7.51887	8.94182
ENSBTAG00000021570	PLEKHG4	-1.97493	5.13032	1.96958e-05	0.00266366	44.3958	64.6225	45.1432	46.0441	7.13323	39.0655	7.55321	12.5302
ENSBTAG00000025335	NA	2.33069	2.51015	2.07679e-05	0.00278705	3.20311	0.883843	2.58503	1.52212	14.2665	3.09184	14.1966	12.5886
ENSBTAG00000006836	FBXO33	-1.7168	4.93955	2.15325e-05	0.00282458	48.6838	43.6822	48.2022	34.1716	0	26.0436	9.802	12.997
ENSBTAG00000013444	ETV2	2.12267	4.17345	2.12768e-05	0.00282458	10.4187	3.60336	8.75463	4.79468	7.13323	12.7059	49.8168	39.7787
ENSBTAG00000052700	NA	2.16852	5.04018	2.15333e-05	0.00282458	22.904	8.36251	9.17685	11.2637	0	32.6787	97.5737	68.9526
ENSBTAG00000054996	NA	2.56941	0.651855	2.16972e-05	0.00282485	1.15381	0.373933	0.353287	0.228318	0	1.39922	4.22293	2.64024
ENSBTAG00000055043	NA	2.62986	1.51344	2.22513e-05	0.00284741	0.964377	1.08781	0.473922	1.06548	0	1.30895	6.43739	12.5448
ENSBTAG00000032831	NA	2.25605	2.46585	2.23085e-05	0.00284741	4.59801	1.59772	1.21496	1.67433	0	4.35565	13.5786	11.2466
ENSBTAG00000012158	C16H1orf158	2.66698	-0.729244	2.23602e-05	0.00284741	0.103326	0.16997	0.120635	0.456636	0	1.30895	0.892652	0.846045
ENSBTAG00000031778	H2BC5	1.97842	5.04336	2.27266e-05	0.0028731	20.9924	13.0877	11.2276	12.0247	57.0658	13.4506	81.8836	63.4679
ENSBTAG00000007089	FRG1	1.74282	6.54203	2.33681e-05	0.00293295	57.0705	31.8183	47.8919	37.2919	85.5987	75.0616	210.906	196.662
ENSBTAG00000014662	NA	2.03967	3.04807	2.39704e-05	0.00298705	4.95966	2.07363	4.33423	1.90265	0	6.81558	20.531	17.8836
ENSBTAG00000031561	RSRC1	1.69039	4.94206	2.42217e-05	0.00299696	18.4954	12.0679	14.4589	15.4495	28.5329	23.2226	74.1416	58.7272
ENSBTAG00000025383	NA	2.67229	3.23142	2.53464e-05	0.00311404	4.46025	1.18979	3.87754	0.608848	0	6.25138	24.0329	26.1107
ENSBTAG00000049128	NA	2.3834	1.64167	2.62804e-05	0.00311825	1.60156	0.645885	1.58548	0.532742	28.5329	2.00856	7.89654	6.12653
ENSBTAG00000051618	PET117	2.02998	2.90182	2.59028e-05	0.00311825	3.6853	2.54955	3.72244	2.66371	0	4.76188	16.2566	23.558
ENSBTAG00000049048	NA	2.00663	1.69978	2.65589e-05	0.00311825	1.75654	1.6997	1.09433	0.989378	14.2665	3.09184	8.48019	4.21564
ENSBTAG00000049011	NA	2.29315	2.55741	2.66318e-05	0.00311825	3.59919	0.883843	2.81768	0.913272	0	5.50663	14.7116	12.6323
ENSBTAG00000039522	CYCT	2.46249	1.46749	2.61184e-05	0.00311825	2.01486	0.407927	1.09433	0.456636	14.2665	2.30195	5.8194	5.58681
ENSBTAG00000026383	NA	3.54336	-1.60398	2.58579e-05	0.00311825	0.034442	0	0.103401	0	0	0.451363	0.875485	0.452196
ENSBTAG00000054995	NA	1.92524	4.65048	2.64006e-05	0.00311825	23.0417	8.15855	11.8222	6.01237	49.9326	20.379	48.8555	47.714
ENSBTAG00000020596	TMEM126B	1.76707	5.1315	2.78253e-05	0.00323626	22.4218	11.5239	21.1283	11.1115	49.9326	25.9534	76.8539	69.5507
ENSBTAG00000048990	NA	2.0844	1.60061	2.80161e-05	0.00323688	1.77377	0.781861	1.439	0.76106	0	2.6179	7.10688	6.44744
ENSBTAG00000009702	MYH8	1.91808	3.66668	2.82746e-05	0.00324526	7.42226	4.01129	5.77323	5.63184	0	10.5168	43.2249	27.6569
ENSBTAG00000030801	MNAT1	1.79413	6.05082	2.8637e-05	0.00326537	47.3062	20.2264	29.8312	24.5822	71.3323	51.997	165.638	125.842
ENSBTAG00000054615	NA	1.89818	2.45103	2.9496e-05	0.00334148	3.22033	2.00564	2.12834	2.5115	0	4.58133	15.4497	10.3422
ENSBTAG00000019496	CDKN3	2.19804	2.00885	3.00025e-05	0.00335943	2.20429	1.1218	1.68027	0.989378	0	2.5502	11.8963	8.19788
ENSBTAG00000005774	VRTN	-2.20174	2.80203	3.00396e-05	0.00335943	6.94007	13.0197	9.65939	11.1115	0	4.69417	0.926985	2.31933
ENSBTAG00000051378	NA	2.0107	0.611822	3.03296e-05	0.00336119	0.602736	0.441921	0.654874	0.913272	14.2665	1.64747	2.60929	3.10703
ENSBTAG00000051655	NA	3.01436	-1.73287	3.10893e-05	0.00336119	0.0688841	0.0679879	0.0689341	0	0	0.519067	0.532158	0.495957
ENSBTAG00000004318	ARL3	1.70673	5.3422	3.07161e-05	0.00336119	29.9301	12.2378	21.2058	14.8407	35.6661	37.9145	86.6044	82.3581
ENSBTAG00000049723	NA	1.91103	5.80124	3.1269e-05	0.00336119	46.5312	14.6854	24.8076	18.5699	106.998	37.4405	124.559	91.7813
ENSBTAG00000021482	APH1A	-1.49833	5.30754	3.15746e-05	0.00336119	51.9558	61.767	50.2185	64.0052	0	28.6164	13.8533	22.3473
ENSBTAG00000032684	TCTEX1D2	1.97453	4.94662	3.08715e-05	0.00336119	19.477	7.61465	15.7256	8.21945	21.3997	22.7036	76.4591	68.4567
ENSBTAG00000046989	MANEAL	-1.88661	2.80028	3.15966e-05	0.00336119	9.12714	11.388	11.331	7.76281	0	4.98756	1.66514	2.4652
ENSBTAG00000015963	DMAC1	1.59127	3.94007	3.05356e-05	0.00336119	9.86765	6.08492	9.15961	6.62122	0	16.0008	29.2858	32.8936
ENSBTAG00000003263	TBCA	1.89084	6.82983	3.20738e-05	0.00337084	74.7565	34.8098	47.0217	38.3574	85.5987	91.6492	275.778	253.493
ENSBTAG00000051318	NA	2.01462	6.36155	3.20543e-05	0.00337084	56.2955	26.8552	28.2027	23.7451	78.4655	46.5355	185.843	203.226
ENSBTAG00000052306	IFITM3	1.94121	6.36602	3.23013e-05	0.00337278	40.2455	24.1017	49.667	24.9628	71.3323	55.2468	220.073	181.827
ENSBTAG00000049929	NA	1.78752	2.56548	3.24789e-05	0.00337278	3.51309	2.41357	3.48117	1.75044	0	6.74787	15.7759	9.29191
ENSBTAG00000052957	MON1B	-2.07647	3.35043	3.2705e-05	0.00337616	10.9526	14.8894	13.7093	18.4938	0	9.41092	1.7853	3.4717
ENSBTAG00000054748	NA	2.31717	1.39893	3.2915e-05	0.00337785	1.15381	0.781861	1.05986	0.684954	0	1.17354	7.36438	5.74727
ENSBTAG00000024132	SMC1B	1.73411	1.7943	3.3111e-05	0.0033781	1.89431	1.25778	1.84399	1.82654	49.9326	3.99456	6.50606	5.67433
ENSBTAG00000003733	TM4SF5	3.01887	1.88908	3.43291e-05	0.00348201	1.18825	0.305946	2.24036	0.38053	21.3997	1.64747	11.9135	5.67433
ENSBTAG00000054717	NA	3.13545	-0.43824	3.48523e-05	0.00351464	0.34442	0.0679879	0.155102	0	0	0.383658	1.80247	1.86713
ENSBTAG00000045716	U5	3.54013	-0.610452	3.59673e-05	0.0036053	0.49941	0	0.112018	0	0	0.451363	1.42481	1.57539
ENSBTAG00000006831	C8H9orf85	2.76393	5.63925	3.61646e-05	0.0036053	30.8773	6.42486	11.624	8.52387	0	34.0102	133.846	134.696
ENSBTAG00000011865	MTA2	-1.80071	6.06911	3.69311e-05	0.0036608	94.819	96.1689	118.153	75.9538	0	67.569	19.5868	29.9908
ENSBTAG00000051348	NA	1.78542	3.90456	3.7243e-05	0.00367086	12.8813	4.24924	6.38502	6.24069	14.2665	13.6537	31.2771	28.853
ENSBTAG00000050068	NA	2.90457	0.552403	3.77231e-05	0.00369729	0.757725	0.33994	0.353287	0	7.13323	0.722181	2.88395	4.27398
ENSBTAG00000013992	ACYP1	1.9237	4.512	3.88891e-05	0.00376922	13.5874	5.81297	11.8567	7.68671	0	19.1378	59.4987	48.5017
ENSBTAG00000005990	S1PR1	-1.8617	3.47363	3.86871e-05	0.00376922	13.4668	24.1017	9.6163	18.7221	0	6.86072	2.48913	4.65325
ENSBTAG00000051779	PFDN1	2.1181	8.17478	3.9118e-05	0.00377046	174.759	67.444	111.699	80.6724	242.53	242.043	783.422	606.906
ENSBTAG00000000434	CRYAB	1.97761	3.09594	3.95916e-05	0.0037744	4.83911	2.03964	4.7306	2.89203	0	6.74787	17.5097	24.9291
ENSBTAG00000042559	NA	3.91937	-0.646112	3.94383e-05	0.0037744	0.378863	0.033994	0.0603173	0	0	0.270818	1.02998	3.07785
ENSBTAG00000022204	NA	1.75526	3.4377	3.98204e-05	0.00377558	6.57843	4.28324	6.02311	4.18583	14.2665	6.92842	20.3422	25.7023
ENSBTAG00000008137	NA	2.44425	2.34505	4.03118e-05	0.00380151	1.58433	1.01982	2.93831	0.989378	0	2.14397	14.6258	11.8592
ENSBTAG00000022539	POLR2K	2.10514	5.94026	4.18942e-05	0.00390849	43.6381	11.014	28.9868	14.5362	64.1991	41.9316	157.536	124.733
ENSBTAG00000049481	SOX3	-4.19502	-1.97368	4.17165e-05	0.00390849	0.292757	0.441921	0.172335	0.684954	0	0.0225681	0.0343328	0
ENSBTAG00000006757	CA11	2.25855	2.11812	4.23592e-05	0.00393084	2.2904	1.25778	2.09387	0.684954	7.13323	2.25681	11.5701	9.23356
ENSBTAG00000003737	SLC51B	2.04676	1.59756	4.36419e-05	0.00400689	1.70488	0.951831	1.61995	0.532742	0	3.15954	8.23986	4.66783
ENSBTAG00000004460	RFWD3	-2.27137	5.2619	4.40236e-05	0.00400689	55.4173	69.3137	35.2942	65.2229	0	50.4172	4.70359	14.3682
ENSBTAG00000007063	GPHA2	1.96154	3.83143	4.39872e-05	0.00400689	8.45552	4.14726	4.6272	6.62122	0	9.11753	36.7189	32.2372
ENSBTAG00000050628	NA	2.11275	2.16702	4.40974e-05	0.00400689	2.46261	0.883843	1.71474	2.05486	0	3.15954	13.0293	8.82512
ENSBTAG00000000916	TCTE3	2.48325	0.679069	4.49779e-05	0.00406572	0.981598	0.135976	0.58594	0.304424	0	1.46693	3.69077	3.4717
ENSBTAG00000038921	NA	2.92827	-0.714811	4.55317e-05	0.00407357	0.154989	0.033994	0.31882	0	0	0.744749	0.944151	1.54622
ENSBTAG00000013052	SDR42E2	2.50595	-0.357287	4.55317e-05	0.00407357	0.309978	0.373933	0.215419	0	14.2665	0.789885	2.05997	1.1232
ENSBTAG00000006655	PIP	2.06151	3.53545	4.59367e-05	0.00408884	9.31657	3.33141	5.04942	2.05486	0	10.3813	28.4447	23.0766
ENSBTAG00000014313	PYROXD2	2.41852	2.40013	4.72358e-05	0.00418228	3.54753	1.22378	1.26666	1.2938	0	2.36965	15.1064	11.407
ENSBTAG00000048525	NA	2.34995	2.00359	4.74659e-05	0.00418228	2.44539	0.679879	1.36145	0.989378	0	2.21168	11.2611	8.76677
ENSBTAG00000016391	NA	2.24384	3.20837	4.79137e-05	0.00420052	4.58079	1.25778	5.79046	1.97876	14.2665	5.64204	23.2948	20.5968
ENSBTAG00000008812	PFDN4	2.24446	6.28915	4.91719e-05	0.00427142	52.283	13.1897	30.3482	18.0371	35.6661	59.1511	200.881	191.016
ENSBTAG00000034506	NA	2.59558	5.942	4.9457e-05	0.00427142	47.3234	12.9517	11.7963	13.2424	0	60.0538	205.791	136.563
ENSBTAG00000014141	SPATA4	5.82348	-2.50012	4.93274e-05	0.00427142	0	0.0679879	0	0	14.2665	0.0451363	0.42916	0.277153
ENSBTAG00000049838	NA	1.73946	3.22094	4.97142e-05	0.00427248	4.54635	3.73933	6.94511	3.12035	28.5329	8.28251	21.8871	12.997
ENSBTAG00000044427	RNaseP_nuc	2.48953	2.77934	5.08826e-05	0.00435146	2.66926	0.917837	3.0331	1.90265	0	2.07627	20.8743	16.4249
ENSBTAG00000017158	VSNL1	2.03872	3.24525	5.14628e-05	0.00435835	8.38664	3.29741	3.67074	1.97876	0	9.34321	28.376	17.0959
ENSBTAG00000013192	CEP19	1.63012	3.99892	5.13694e-05	0.00435835	11.2626	6.35687	7.87572	7.00175	14.2665	12.6156	33.3199	33.2875
ENSBTAG00000012409	POSTN	-8.47484	-0.883687	5.25769e-05	0.00438879	0	1.1218	4.7306	0	0	0	0	0
ENSBTAG00000052635	NA	2.10953	3.47691	5.22858e-05	0.00438879	6.18235	2.51555	5.9111	2.43539	0	7.17667	24.8741	31.2015
ENSBTAG00000050045	NA	2.40179	-0.138092	5.23443e-05	0.00438879	0.206652	0.271952	0.31882	0.456636	7.13323	0.586772	1.69947	2.23181
ENSBTAG00000054993	TEX49	2.46701	0.648848	5.28444e-05	0.00439011	0.602736	0.543903	0.413604	0.456636	0	0.586772	4.70359	3.17996
ENSBTAG00000010795	ATG14	1.48424	5.65239	5.39374e-05	0.00439167	32.8061	27.0592	27.2807	25.2672	185.464	43.9402	88.3725	77.3256
ENSBTAG00000052076	NA	3.67413	-1.195	5.41218e-05	0.00439167	0.49941	0	0.0517006	0	0	0.383658	0.926985	0.889806
ENSBTAG00000005413	NLRC5	-2.62058	1.26447	5.3872e-05	0.00439167	4.46025	4.11327	2.01632	3.04424	57.0658	1.85059	0.291828	0.364674
ENSBTAG00000049681	NA	2.2247	0.141194	5.31508e-05	0.00439167	0.585515	0.373933	0.310203	0.304424	0	0.857589	2.42046	2.4652
ENSBTAG00000013953	CALD1	1.88301	7.2544	5.40735e-05	0.00439167	93.4585	55.4781	63.2987	60.4282	135.531	123.47	527.3	332.569
ENSBTAG00000002721	TUT4	1.44398	4.80649	5.55033e-05	0.00448292	16.911	14.0055	13.4077	18.5699	7.13323	35.0032	64.2194	43.2942
ENSBTAG00000001090	CCDC173	1.93491	1.52064	5.60492e-05	0.00450615	1.91153	0.679879	1.32698	1.06548	7.13323	2.77588	6.33439	5.16379
ENSBTAG00000038442	WDR87	1.70607	2.26814	5.68192e-05	0.0045471	3.15145	1.76769	2.43854	2.13097	7.13323	4.42336	9.66467	9.37943
ENSBTAG00000015264	ITGAE	1.67871	5.78846	5.79612e-05	0.00457553	40.7622	19.2406	30.8825	20.0159	142.665	40.8935	108.663	80.3013
ENSBTAG00000006500	RBM15B	-1.90524	5.69018	5.75559e-05	0.00457553	52.1797	108.679	52.0797	85.3148	0	56.5783	15.9647	19.0214
ENSBTAG00000031483	NA	1.64301	5.76402	5.78796e-05	0.00457553	34.5109	18.8666	35.9319	19.1787	71.3323	43.1277	129.383	91.3728
ENSBTAG00000051969	H2AC14	1.80296	2.81517	5.94463e-05	0.00466467	4.82189	2.34558	2.63673	3.57698	0	6.61247	20.1705	12.7928
ENSBTAG00000049213	NA	3.59004	-1.44251	5.96252e-05	0.00466467	0.034442	0	0.206802	0	0	0.789885	0.532158	0.554305
ENSBTAG00000009667	SLC25A46	-1.77348	4.04269	6.09893e-05	0.00469761	19.8558	31.1385	14.7864	28.1592	0	12.9541	4.82375	6.24323
ENSBTAG00000046120	NA	1.77551	2.46424	6.11249e-05	0.00469761	3.40976	2.48156	2.58503	2.28318	0	5.21324	16.9432	9.88997
ENSBTAG00000016828	TAPBP	-1.60955	3.69242	6.13926e-05	0.00469761	13.4152	17.4049	29.4693	15.4495	85.5987	6.22881	4.63492	6.24323
ENSBTAG00000046878	NA	1.83481	3.17954	6.061e-05	0.00469761	5.90681	2.85549	4.68752	3.27256	0	7.44749	26.2474	18.117
ENSBTAG00000014387	PRKAB2	-2.08962	4.44102	6.11042e-05	0.00469761	28.4319	37.0534	25.9537	32.3451	0	23.8094	2.93545	8.31458
ENSBTAG00000003521	KIAA0895L	-1.68899	3.36018	6.31379e-05	0.00479585	10.4015	17.3029	19.2412	12.3292	0	6.86072	2.62646	4.71159
ENSBTAG00000054406	C18H19orf33	2.51853	6.65978	6.32263e-05	0.00479585	50.3198	18.0508	30.7015	24.7345	14.2665	68.6523	383.394	278.334
ENSBTAG00000030616	ZCCHC10	1.52417	4.30028	6.46131e-05	0.00482741	13.7596	8.15855	11.4258	10.046	71.3323	17.4226	38.693	29.1302
ENSBTAG00000052325	NA	2.5434	1.62405	6.46169e-05	0.00482741	2.30762	0.373933	0.646257	0.989378	0	1.78288	6.76355	8.03743
ENSBTAG00000054468	NA	1.9584	1.49227	6.40513e-05	0.00482741	1.85987	0.883843	0.921993	1.14159	0	2.4825	7.07255	5.06168
ENSBTAG00000031231	IRF1	-1.49493	5.36065	6.47491e-05	0.00482741	43.242	67.342	84.1513	40.1079	14.2665	26.3822	16.6171	21.2095
ENSBTAG00000003038	TAP2	-1.63191	2.85448	6.60307e-05	0.00484134	7.68058	11.014	13.7782	8.75219	0	4.44592	2.2488	3.50087
ENSBTAG00000042711	NA	2.30374	0.885606	6.54626e-05	0.00484134	1.17103	0.509909	0.29297	0.684954	0	1.64747	5.20141	2.97574
ENSBTAG00000004344	ACSL1	-1.93899	5.13628	6.5493e-05	0.00484134	47.5645	54.9682	40.3781	57.9167	0	46.1293	6.88372	15.1559
ENSBTAG00000053745	NA	1.90104	3.52266	6.60461e-05	0.00484134	7.73224	4.45321	3.31745	4.41415	0	7.74087	29.7493	24.7249
ENSBTAG00000055182	U1	2.87519	2.12692	6.64857e-05	0.00485318	6.75064	0.577897	0.577323	0.989378	0	1.80545	12.5658	9.24814
ENSBTAG00000047136	NA	2.3282	1.65786	6.77673e-05	0.0048653	2.32484	0.679879	0.921993	0.76106	0	1.87316	8.23986	6.66625
ENSBTAG00000043641	NA	2.82028	-0.123624	6.71091e-05	0.0048653	0.706062	0.135976	0.232652	0	0	0.699612	2.0943	1.99842
ENSBTAG00000050046	NA	2.00497	2.93056	6.77177e-05	0.0048653	4.39136	1.39375	4.39455	2.28318	0	5.86772	18.8487	16.6583
ENSBTAG00000014461	ANAPC13	1.87605	5.48163	6.75019e-05	0.0048653	31.1356	12.1018	20.3528	14.9168	21.3997	38.2304	125.95	96.9305
ENSBTAG00000045930	SYCN	2.19484	1.39017	6.82791e-05	0.00488195	1.636	0.781861	0.95646	0.456636	0	1.69261	6.1284	6.33075
ENSBTAG00000051249	SMIM26	2.11413	6.25641	6.87061e-05	0.00489244	47.5472	19.7505	30.7877	18.8743	21.3997	62.5138	228.639	182.527
ENSBTAG00000047659	NA	2.79735	2.12012	7.08128e-05	0.00498006	1.70488	0.441921	3.36915	0.38053	28.5329	2.36965	9.9565	9.51071
ENSBTAG00000027049	SDHAF4	1.99687	4.71619	7.26561e-05	0.00498006	16.1705	6.52684	10.883	9.58936	0	18.8218	74.5536	60.7256
ENSBTAG00000050728	NA	1.63889	4.47936	7.15146e-05	0.00498006	12.8297	6.69681	15.2947	11.1115	42.7994	15.9782	40.9247	46.0949
ENSBTAG00000019793	RGS22	2.50094	1.57492	7.13362e-05	0.00498006	1.0677	1.15579	0.999544	1.06548	14.2665	0.925294	12.5143	4.40527
ENSBTAG00000005786	ATXN3	1.45108	4.53795	7.16875e-05	0.00498006	18.0476	9.96023	13.6231	10.2743	42.7994	22.2522	44.9073	36.9488
ENSBTAG00000012205	CPT1C	1.93638	3.78276	7.25948e-05	0.00498006	8.36942	3.09345	9.68524	3.12035	28.5329	10.9004	33.1311	24.1998
ENSBTAG00000013680	ATP1B2	-2.27443	4.21256	7.18646e-05	0.00498006	24.1439	55.2062	13.7006	28.5398	0	16.4747	2.90112	5.86397
ENSBTAG00000055111	NA	1.83378	5.40652	7.27912e-05	0.00498006	36.8358	9.92623	13.5542	23.0601	92.732	37.26	95.1189	55.9411
ENSBTAG00000052446	NA	1.94031	4.74123	7.27703e-05	0.00498006	21.1819	6.69681	10.9261	8.59998	0	24.3962	63.1036	57.0351
ENSBTAG00000027936	C3H1orf146	2.02344	6.52104	7.19577e-05	0.00498006	59.9981	21.1442	39.2149	30.138	35.6661	92.6874	304.532	204.393
ENSBTAG00000050888	DNAJC24	1.84811	4.6093	7.3311e-05	0.00499041	16.4289	7.58065	11.5809	7.91503	0	20.4467	63.9448	51.4629
ENSBTAG00000010018	ATP7A	1.70327	2.97012	7.35145e-05	0.00499041	4.27081	4.62318	2.6712	3.8053	0	6.31908	15.1579	18.6422
ENSBTAG00000047432	NA	1.95744	2.87947	7.41534e-05	0.00501426	4.20193	1.90366	4.27391	1.97876	0	5.12297	19.2092	15.2288
ENSBTAG00000015084	MT4	2.7549	0.753942	7.52382e-05	0.00506798	0.430526	0.16997	0.387754	0.989378	0	0.564204	4.66926	4.09894
ENSBTAG00000034495	GTF2F2	1.71314	5.5858	7.59572e-05	0.00509673	34.6659	10.6401	29.5641	17.0477	49.9326	46.8289	103.599	92.2626
ENSBTAG00000013136	EFCAB11	1.47309	3.89166	7.69017e-05	0.00514034	9.76432	6.32288	9.06483	7.6106	14.2665	13.586	31.7063	25.4105
ENSBTAG00000037925	NA	2.34545	2.58617	7.91697e-05	0.00526078	5.7346	1.46174	1.4907	1.59823	7.13323	2.66304	14.8833	13.0553
ENSBTAG00000015025	YAF2	1.60114	3.78755	7.93067e-05	0.00526078	8.26609	6.39086	8.61676	6.46901	71.3323	10.7424	30.127	20.1738
ENSBTAG00000048369	NA	2.3743	4.98726	7.9998e-05	0.00528653	19.1326	5.20107	11.1932	6.16459	0	20.4919	80.1155	87.3906
ENSBTAG00000002949	CBX1	2.08194	5.69621	8.12198e-05	0.00532692	36.1297	13.1557	16.7682	15.9823	28.5329	28.3682	137.142	122.837
ENSBTAG00000013619	SCTR	2.64735	0.389179	8.10924e-05	0.00532692	0.84383	0.0679879	0.560089	0.076106	21.3997	1.5572	2.50629	2.62566
ENSBTAG00000046409	EGR2	-3.8869	-1.27152	8.19755e-05	0.00535634	0.809388	0.407927	0.680724	0.304424	0	0.315954	0.0171664	0.014587
ENSBTAG00000047845	NA	2.67671	4.5277	8.22859e-05	0.00535657	10.1776	2.27759	9.43535	2.35929	0	12.435	71.3091	59.7045
ENSBTAG00000026704	CENPW	1.8306	6.77087	8.29813e-05	0.00536066	72.1905	30.8665	60.3776	29.8336	85.5987	91.1076	271.452	224.596
ENSBTAG00000047322	NA	2.60075	4.15062	8.32707e-05	0.00536066	7.47392	1.90366	14.502	1.97876	35.6661	7.98912	40.9418	42.3022
ENSBTAG00000047650	NXPH4	-1.8822	4.82623	8.30568e-05	0.00536066	36.9908	68.7358	27.5219	36.5309	0	28.7067	8.13686	10.3276
ENSBTAG00000018913	DALRD3	-1.53878	4.8361	8.37829e-05	0.00537381	28.8797	44.4641	46.5219	40.4123	0	24.2608	11.656	12.0926
ENSBTAG00000049817	NA	2.37226	1.35999	8.5896e-05	0.00548917	0.809388	0.441921	1.55963	0.608848	0	1.28638	5.66491	7.11845
ENSBTAG00000043359	NA	2.34712	1.83152	8.68956e-05	0.00552332	2.08374	0.407927	1.35283	0.989378	0	2.12141	7.07255	11.1007
ENSBTAG00000008479	CXCL13	2.10498	0.523253	8.70638e-05	0.00552332	0.861051	0.203964	0.766892	0.304424	0	2.00856	2.38613	3.10703
ENSBTAG00000051862	NA	2.23017	2.78982	8.75327e-05	0.00553295	4.40858	1.18979	2.61949	2.13097	0	4.15254	25.9899	15.6227
ENSBTAG00000012649	LSM8	2.10507	6.79473	8.82354e-05	0.00555724	71.5361	23.5578	44.2126	31.1274	49.9326	89.8212	338.504	267.452
ENSBTAG00000007130	ESF1	1.66968	6.75049	8.9315e-05	0.00559035	83.7803	36.8494	48.4262	42.1627	114.132	87.6772	249.239	197.362
ENSBTAG00000017545	FCHO2	1.64328	3.52588	8.9402e-05	0.00559035	9.59211	4.31723	4.67028	5.0991	0	11.5775	26.2989	20.1884
ENSBTAG00000051063	NA	2.81986	2.50717	8.99974e-05	0.00560748	1.94598	0.441921	4.70475	0.837166	21.3997	2.09884	12.2053	14.3973
ENSBTAG00000050457	NA	3.02007	1.59544	9.05508e-05	0.00562188	1.37768	0.203964	0.990927	0.076106	0	1.17354	9.08102	7.71651
ENSBTAG00000025666	RPS29	2.59899	1.79493	9.13626e-05	0.00565217	1.05048	0.441921	3.27437	0.532742	0	1.85059	7.51887	9.1898
ENSBTAG00000017468	NUCB2	1.56314	3.784	9.1939e-05	0.00566773	8.86883	3.63735	6.59182	10.1221	14.2665	16.2039	29.1657	21.2678
ENSBTAG00000013185	TIMD4	2.89615	1.34366	9.32841e-05	0.00568568	1.68766	0.237958	0.853059	0	0	2.00856	6.33439	5.70351
ENSBTAG00000016234	DUOX2	-2.33175	3.81975	9.51633e-05	0.00568568	20.6136	31.4784	7.34148	22.4513	0	14.0374	2.35179	3.63216
ENSBTAG00000051782	ATAD2	1.4973	4.78245	9.49104e-05	0.00568568	19.0292	12.7817	16.4925	12.6336	35.6661	24.4413	71.0002	44.3298
ENSBTAG00000051299	NA	2.09859	6.54766	9.4203e-05	0.00568568	60.9624	23.5918	33.2521	29.453	28.5329	82.9605	328.444	223.793
ENSBTAG00000012664	NDST2	-1.78563	3.91741	9.48705e-05	0.00568568	17.4277	25.9034	20.3528	20.0159	0	17.3098	3.89677	5.83479
ENSBTAG00000052579	NA	1.91556	5.00273	9.39076e-05	0.00568568	25.6765	10.1642	12.5202	9.58936	21.3997	21.688	85.5229	66.8375
ENSBTAG00000018385	DNAJC8	1.72781	7.44983	9.36623e-05	0.00568568	117.637	54.6283	102.505	54.4919	363.795	129.812	335.723	273.637
ENSBTAG00000021378	S100A13	2.1846	1.55512	9.27935e-05	0.00568568	1.70488	0.679879	1.16326	0.989378	7.13323	1.42179	8.30853	5.33883
ENSBTAG00000020028	RBP1	1.58249	4.13578	9.29734e-05	0.00568568	10.2293	9.89224	10.073	6.54512	14.2665	12.2996	39.0192	34.7316
ENSBTAG00000011528	SMIM11A	1.91797	5.37909	9.56888e-05	0.00569756	29.9129	11.8639	22.3605	9.28493	28.5329	39.0429	141.966	83.9335
ENSBTAG00000020076	CATHL5	2.53693	-0.902566	9.61341e-05	0.00570461	0.275536	0.135976	0.137868	0	0	0.586772	1.30464	0.904393
ENSBTAG00000053992	NA	1.51908	5.02073	9.64986e-05	0.00570683	25.5732	11.116	20.1632	12.6336	42.7994	31.8211	64.8718	56.4662
ENSBTAG00000045757	TNNC1	1.95634	3.89056	9.68809e-05	0.00571008	9.55767	3.09345	6.44534	5.55574	0	9.88485	35.3971	36.4237
ENSBTAG00000032347	NA	2.06627	6.9751	9.75829e-05	0.00573209	92.6147	30.1866	54.0874	30.2141	85.5987	102.279	390.398	276.686
ENSBTAG00000052486	NA	1.79941	4.95976	9.90706e-05	0.00579995	23.1623	11.388	13.4594	10.1982	14.2665	27.1946	95.6167	65.1163
ENSBTAG00000051940	NA	1.97941	3.82712	9.97115e-05	0.00581795	10.5737	3.9433	5.44579	4.94689	0	11.3743	52.0828	30.9682
ENSBTAG00000051947	PTMA	2.06153	5.78801	0.00010123	0.0058391	23.1623	13.6996	34.0534	15.1451	0	50.0336	122.602	149.094
ENSBTAG00000019119	ZCRB1	1.58349	5.59524	0.000101336	0.0058391	40.4177	21.0423	17.1991	22.9079	57.0658	39.0429	96.4407	94.8737
ENSBTAG00000016271	SNRPF	2.42574	8.82071	0.000101413	0.0058391	261.484	69.1777	163.339	80.5202	299.596	336.062	1297.81	1083.21
ENSBTAG00000004840	C1S	-1.6948	2.83251	0.00010136	0.0058391	8.04222	11.7619	15.424	5.55574	0	4.06227	2.93545	2.69859
ENSBTAG00000039442	SEC62	1.90605	7.51088	0.000102319	0.0058719	119.6	56.8719	69.0289	63.168	128.398	135.206	461.518	415.452
ENSBTAG00000048945	NA	1.84384	3.34512	0.000102685	0.0058736	6.54399	2.8215	6.13513	3.04424	0	8.77901	30.1785	20.1009
ENSBTAG00000051801	NA	2.2683	7.42496	0.000103225	0.00588515	99.3653	36.2715	69.3994	41.4778	71.3323	143.94	715.787	440.789
ENSBTAG00000010048	SPC25	1.80615	6.12678	0.000104426	0.00593425	52.7308	17.4389	39.7836	18.2654	71.3323	57.6842	159.647	139.539
ENSBTAG00000013108	HK2	-1.7506	7.12747	0.000106225	0.00597001	176.774	244.552	178.582	207.541	28.5329	183.772	42.9675	62.8845
ENSBTAG00000050931	NA	2.22565	0.996485	0.000105813	0.00597001	0.947156	0.271952	0.568706	1.2177	0	1.37666	4.58342	4.68242
ENSBTAG00000047356	NA	2.08328	3.55427	0.000106766	0.00597001	8.14554	4.86114	2.25759	3.34866	0	7.13153	27.7924	29.6262
ENSBTAG00000015131	SLC29A1	-1.65961	7.29992	0.000106505	0.00597001	159.398	313.492	347.126	127.706	49.9326	97.9683	67.3265	75.5168
ENSBTAG00000031793	NUDT2	1.67004	2.69082	0.000106391	0.00597001	3.90917	2.71952	3.90339	2.66371	28.5329	5.1681	14.7116	9.51071
ENSBTAG00000049632	NA	2.06821	2.40627	0.000107206	0.00597545	3.53031	1.52973	2.10249	1.2177	0	3.00156	12.2225	13.493
ENSBTAG00000003861	GPATCH11	1.78059	6.04419	0.000108417	0.00598558	46.204	18.1528	29.1677	26.561	28.5329	57.7519	157.227	146.103
ENSBTAG00000011704	NA	2.12622	3.26547	0.000108153	0.00598558	6.18235	1.59772	4.59273	2.13097	0	6.0934	24.5136	23.0912
ENSBTAG00000015260	NA	3.17375	-1.76043	0.000107735	0.00598558	0.034442	0.0679879	0.0517006	0.076106	0	0.24825	0.841153	0.408435
ENSBTAG00000047217	MED16	-1.72267	5.72494	0.000108976	0.00599749	61.9268	92.5655	52.7432	91.9361	0	60.3021	18.4367	21.7346
ENSBTAG00000052990	NA	2.88503	-0.100542	0.000109363	0.00599981	0.861051	0.16997	0.189569	0	0	0.564204	2.1973	2.07135
ENSBTAG00000017161	TM2D1	1.60132	2.80914	0.000109953	0.00601328	4.46025	2.51555	4.94602	2.43539	0	7.78601	15.2094	12.0926
ENSBTAG00000031871	NKAPL	1.62631	4.48055	0.000110331	0.00601512	17.0488	12.1358	9.99544	8.44777	85.5987	16.0911	44.0489	36.1903
ENSBTAG00000014423	RPL22	1.91463	8.5059	0.000111108	0.00601983	245.159	98.5485	145.942	122.455	420.86	291.422	877.7	709.759
ENSBTAG00000051821	NA	1.79238	2.17593	0.00011098	0.00601983	2.75536	1.49573	1.93877	2.28318	0	3.49806	11.5358	8.12495
ENSBTAG00000051457	NA	2.15399	1.62815	0.000113229	0.00611578	2.35928	1.05381	0.775508	0.989378	42.7994	1.986	6.52322	6.46203
ENSBTAG00000012898	RPS27L	2.39898	8.8552	0.00011468	0.00617501	310.753	89.914	139.273	96.9591	271.063	423.785	1452.95	1011.69
ENSBTAG00000014968	YJEFN3	1.61754	3.49164	0.00011524	0.00618611	6.81953	3.50138	8.33241	5.0991	42.7994	9.59146	20.7713	19.7654
ENSBTAG00000009376	DPH1	-1.55908	4.38609	0.000116553	0.0062374	25.1427	31.0025	36.3455	24.5822	0	17.1292	6.21423	10.4151
ENSBTAG00000032432	NA	1.7327	1.76091	0.000117937	0.00629216	2.25595	1.25778	1.49932	1.52212	0	3.06927	7.46738	6.46203
ENSBTAG00000003567	TIMM10B	1.60227	6.67908	0.000118533	0.00630464	63.3906	33.2461	73.4751	36.607	142.665	81.0196	226.768	174.46
ENSBTAG00000043222	NA	2.39902	-0.391325	0.00011925	0.00632349	0.430526	0.135976	0.215419	0.152212	0	0.564204	1.64797	1.77961
ENSBTAG00000052228	TRBV24-1	1.80595	3.46776	0.000119904	0.00633892	9.98819	3.3654	5.66121	2.73982	0	11.1712	24.4793	20.9323
ENSBTAG00000034346	BTG4	2.11284	4.0996	0.000121055	0.00638043	7.93889	2.58354	13.873	6.3168	1198.38	27.0818	17.2007	36.1611
ENSBTAG00000019388	KIAA2013	-1.48741	4.82061	0.000123098	0.00646859	39.8839	41.3027	28.0648	48.7078	7.13323	22.9744	10.6947	12.2531
ENSBTAG00000009844	CCN1	-1.31337	3.94465	0.000124604	0.00652804	26.2621	19.9205	17.0439	21.538	0	9.7043	8.63469	8.11036
ENSBTAG00000017388	SVBP	1.79057	6.06216	0.000125691	0.0065653	44.413	20.9743	31.8992	24.2778	28.5329	53.3962	172.797	148.306
ENSBTAG00000031388	DNAAF4	1.8972	2.41514	0.000127837	0.00662706	3.4442	1.35976	2.53333	2.43539	14.2665	3.0467	12.3083	10.4151
ENSBTAG00000008441	SOCS3	-3.02302	3.8057	0.000128773	0.00662706	22.6284	83.0812	4.90294	22.1468	0	9.07239	0.875485	2.74235
ENSBTAG00000022460	NA	2.25949	0.366008	0.000127303	0.00662706	0.585515	0.237958	0.63764	0.304424	0	0.767317	3.12428	2.93198
ENSBTAG00000042625	NA	2.73079	-0.430234	0.000128617	0.00662706	0.447747	0.237958	0.103401	0	0	0.564204	1.64797	1.6775
ENSBTAG00000052882	NA	1.55069	3.8676	0.000128201	0.00662706	7.97333	5.94894	10.7709	6.24069	0	14.4887	35.8777	25.8919
ENSBTAG00000020939	PLAC9	1.73497	2.08649	0.000129981	0.00666359	2.56593	1.6997	2.27482	1.59823	0	3.29495	8.85785	9.33567
ENSBTAG00000010597	GGCT	1.48181	4.00783	0.000130247	0.00666359	10.1432	7.03675	12.3995	6.62122	71.3323	16.5424	31.054	22.0409
ENSBTAG00000000569	HES1	1.79093	6.69214	0.000131164	0.00669087	64.6649	30.9345	61.1618	33.9433	85.5987	77.4764	220.022	295.153
ENSBTAG00000038706	MT1E	2.09208	4.069	0.000131679	0.00669758	8.88605	2.75351	3.85169	10.9593	14.2665	9.09496	40.8045	41.2082
ENSBTAG00000005045	GIP	2.11059	2.11676	0.000132659	0.00670832	3.37532	1.35976	1.01678	1.44601	0	2.75331	11.2268	8.75219
ENSBTAG00000021231	KCTD2	-2.10532	3.76133	0.000132542	0.00670832	12.5886	27.4671	13.0285	24.6583	0	13.1347	2.0943	4.71159
ENSBTAG00000050435	NA	2.22595	8.74732	0.000134822	0.00675894	272.729	83.2512	155.601	102.21	378.061	281.899	1064.59	1080.66
ENSBTAG00000004795	RIPPLY2	2.50245	-0.967252	0.000134405	0.00675894	0.154989	0.203964	0.180952	0	0	0.428795	1.02998	1.18155
ENSBTAG00000046988	FAM43B	-2.56758	3.976	0.00013453	0.00675894	13.4841	44.0562	13.1836	27.246	0	14.5113	1.16731	4.44903
ENSBTAG00000011758	NA	1.84486	4.65259	0.000135464	0.00677167	19.167	6.35687	11.0553	9.13272	0	22.839	66.3137	50.2959
ENSBTAG00000016637	WBP4	1.59631	6.72127	0.00013657	0.00680742	68.953	41.5746	58.3785	43.9893	106.998	73.369	241.754	208.287
ENSBTAG00000034360	SERF1A	2.22788	6.71326	0.000137434	0.006831	68.6258	20.9063	40.111	22.8318	21.3997	94.0189	312.892	243.238
ENSBTAG00000039307	YAP1	-1.83041	4.83655	0.000140231	0.00691095	30.3779	58.6396	24.9714	48.1751	0	30.5121	8.60036	10.313
ENSBTAG00000055184	NA	2.11756	0.0361168	0.000139774	0.00691095	0.551073	0.407927	0.387754	0.152212	0	0.812453	2.40329	2.04218
ENSBTAG00000019448	CLDN7	-2.30805	5.35771	0.000140211	0.00691095	60.6524	70.2995	13.3732	100.156	0	32.3176	7.31288	13.1866
ENSBTAG00000050654	NA	2.1563	5.16002	0.0001407	0.00691449	23.5584	7.10474	13.6317	8.9044	0	25.3666	96.6124	84.9837
ENSBTAG00000046760	BRD1	-1.87619	4.54881	0.000141462	0.00693241	21.4746	47.2176	25.1868	38.3574	0	26.8561	5.7164	8.88347
ENSBTAG00000042610	NA	2.34007	0.104613	0.000142469	0.00696225	0.688841	0.271952	0.163718	0.38053	0	0.947862	2.84962	1.77961
ENSBTAG00000054182	NA	2.02522	0.877527	0.000143216	0.00697919	1.27436	0.475915	0.792742	0.38053	0	1.57977	3.8281	4.09894
ENSBTAG00000048445	NA	-2.61987	0.211548	0.000144025	0.00699904	1.3949	2.7875	1.05986	1.36991	14.2665	0.744749	0.154497	0.160457
ENSBTAG00000052834	NA	3.13708	-1.11668	0.000145863	0.00704908	0.154989	0.0679879	0.034467	0.152212	0	0.293386	0.669489	1.88172
ENSBTAG00000001135	C3H1orf194	1.86163	2.55022	0.000145729	0.00704908	3.92639	1.1218	3.2399	2.13097	0	5.07783	13.0121	12.6323
ENSBTAG00000038379	NA	1.91111	3.44574	0.00014712	0.00709021	8.54163	3.43339	5.37686	2.35929	14.2665	6.86072	27.3632	20.4655
ENSBTAG00000053792	H2AC7	1.79047	2.64172	0.000148311	0.00712792	7.35338	1.97165	2.06802	2.89203	14.2665	6.45449	12.377	9.78786
ENSBTAG00000001446	ABRACL	1.54433	3.15429	0.000149154	0.00714874	6.85397	4.35123	4.32561	3.27256	0	8.53076	16.4969	19.3277
ENSBTAG00000046972	NA	2.2611	1.36073	0.0001497	0.00715526	1.65322	0.543903	0.853059	0.608848	0	1.28638	5.08125	7.51229
ENSBTAG00000043564	ATP8	2.18453	8.23909	0.000151358	0.00721472	180.27	62.4809	106.968	86.2281	135.531	253.169	752.763	823.727
ENSBTAG00000051295	FXYD4	2.15767	6.40833	0.000152236	0.00723681	30.4468	25.9034	39.189	34.0955	0	76.7091	304.961	204.261
ENSBTAG00000003074	SLC16A6	-2.86709	2.48551	0.000153412	0.00727289	7.92167	12.1358	2.12834	11.4159	0	3.94942	0.343328	1.09402
ENSBTAG00000045791	ZNF623	-2.18933	2.20547	0.000154347	0.00727769	5.25241	8.39651	6.44534	5.86016	0	4.89729	0.635156	1.38576
ENSBTAG00000016209	SLURP1	2.10479	0.525953	0.000154146	0.00727769	0.809388	0.305946	0.517006	0.608848	0	0.97043	3.55344	2.93198
ENSBTAG00000054736	NA	2.43641	-1.0713	0.000157925	0.00736673	0.154989	0.237958	0.137868	0	0	0.519067	0.978484	0.91898
ENSBTAG00000017978	NA	2.72385	0.394419	0.000157166	0.00736673	1.73932	0.16997	0.448071	0	14.2665	1.44436	3.21011	1.75044
ENSBTAG00000012499	RPGRIP1L	1.59498	3.73939	0.000157649	0.00736673	9.81598	4.72516	7.03128	6.16459	14.2665	9.83971	30.8823	24.1998
ENSBTAG00000030652	TEX33	2.62619	1.3133	0.000157313	0.00736673	1.636	0.16997	0.982311	0.228318	0	1.82802	7.79354	4.06977
ENSBTAG00000046192	AK6	1.87602	6.65878	0.000160531	0.00740352	82.2304	22.8439	54.8026	24.1256	99.8652	81.5838	237.772	197.712
ENSBTAG00000009098	POLG	-1.83928	4.62037	0.000160174	0.00740352	20.3897	47.7615	34.6221	35.5415	0	29.7448	6.26573	9.5253
ENSBTAG00000000638	CDT1	-1.48715	4.47748	0.000160795	0.00740352	26.2621	34.7758	24.3251	38.053	0	19.544	8.70336	9.88997
ENSBTAG00000045641	SNORD42	2.43948	0.243736	0.00016126	0.00740352	0.706062	0.33994	0.361904	0	0	0.902726	2.02563	3.41335
ENSBTAG00000017939	NA	-2.05257	5.17367	0.000160477	0.00740352	46.514	82.8773	25.0145	54.3397	0	43.7596	7.19271	13.5805
ENSBTAG00000030809	C3H1orf141	1.82297	2.20622	0.000161145	0.00740352	3.20311	1.49573	1.94739	2.28318	0	4.6039	17.2522	7.96449
ENSBTAG00000025764	NA	2.07748	0.732665	0.000161743	0.00740624	1.11937	0.271952	0.620407	0.684954	14.2665	1.39922	3.19295	3.51546
ENSBTAG00000055077	MRPL33	1.9913	5.17194	0.000164417	0.00750897	28.6902	9.14437	17.0784	7.91503	14.2665	30.8281	110.723	75.9106
ENSBTAG00000037686	SRPX2	-1.41978	4.31634	0.000166409	0.0075407	17.3416	35.9656	33.9328	24.6583	0	8.68873	10.3685	13.8285
ENSBTAG00000019341	NSRP1	1.71677	6.61109	0.000166293	0.0075407	65.216	37.6993	43.9799	39.3468	42.7994	85.9621	255.024	210.738
ENSBTAG00000012031	ATG9B	-2.04518	2.94022	0.000166057	0.0075407	11.2453	11.7279	7.70338	12.4053	0	8.68873	1.18448	2.66942
ENSBTAG00000047865	NA	2.01478	1.03843	0.000169023	0.00757036	1.44657	0.543903	0.870293	0.456636	0	1.60234	4.75509	4.27398
ENSBTAG00000021145	MAP4K1	1.45402	3.62064	0.000168572	0.00757036	8.73106	5.77897	7.89295	5.70795	92.732	12.8413	25.0629	15.6372
ENSBTAG00000000447	FRA10AC1	1.91002	4.52116	0.000168766	0.00757036	14.9823	6.7648	11.3827	5.78406	0	15.5495	59.2755	52.3673
ENSBTAG00000049812	NA	1.81055	3.52621	0.000169233	0.00757036	8.38664	4.65717	4.7306	3.04424	0	7.7183	25.2517	28.3571
ENSBTAG00000002826	CLSPN	1.40899	7.01619	0.000168444	0.00757036	95.4561	65.0984	58.077	68.4193	149.798	121.213	260.534	221.503
ENSBTAG00000053246	NA	-2.62814	0.15417	0.000170342	0.00760046	1.3949	2.03964	0.896143	2.05486	7.13323	0.812453	0.137331	0.160457
ENSBTAG00000012184	PTTG1	2.13226	9.10177	0.000171673	0.00764031	344.386	125.642	239.287	110.354	1141.32	331.797	1224.65	902.846
ENSBTAG00000050614	H2AC4	1.78281	1.06236	0.000172314	0.00764935	1.23991	0.917837	1.06848	0.608848	0	1.89572	4.90958	3.61757
ENSBTAG00000005390	GMFG	1.92014	1.56448	0.000173699	0.0076718	1.92875	0.781861	1.26666	1.14159	0	2.03113	6.31723	6.95799
ENSBTAG00000052842	NA	1.98327	3.04197	0.000173342	0.0076718	5.51073	1.86967	4.6789	1.44601	0	6.63503	22.5223	15.7248
ENSBTAG00000015075	HSCB	1.49283	4.70243	0.000174864	0.00770373	20.4586	11.286	14.6657	9.58936	14.2665	24.3962	53.6106	51.5212
ENSBTAG00000014469	NBEAL1	1.68694	3.86457	0.000175419	0.00770872	12.778	5.98294	6.00588	5.47963	21.3997	9.6366	31.7578	27.3214
ENSBTAG00000036298	NA	1.33168	4.57369	0.000177547	0.00778262	17.3416	11.456	17.8884	9.51325	42.7994	26.9464	43.8258	33.1854
ENSBTAG00000051316	NA	-2.17068	5.18235	0.000178408	0.00780078	15.3956	75.9765	67.0039	54.4919	0	32.9044	6.52322	12.9532
ENSBTAG00000008798	DRC3	2.05424	5.25691	0.000181876	0.00793254	21.664	10.5041	13.6748	13.623	0	20.7853	103.771	96.2741
ENSBTAG00000050177	NA	2.16837	0.534918	0.000183812	0.00797708	0.774946	0.509909	0.534239	0.304424	0	0.744749	3.70794	3.1362
ENSBTAG00000031750	PLAC8B	2.05689	1.73182	0.000183617	0.00797708	2.23873	1.08781	1.70612	0.456636	0	3.67861	12.7718	5.1492
ENSBTAG00000015521	GEMIN6	1.3536	5.31092	0.000184664	0.00799416	30.2746	17.031	24.8852	19.9398	57.0658	34.2133	75.8239	67.6544
ENSBTAG00000054578	COMMD6	1.89682	6.37254	0.000187792	0.00810944	56.8466	23.8638	41.0072	22.3752	28.5329	78.3792	250.406	181.404
ENSBTAG00000014373	CETN3	1.76734	5.73686	0.000190505	0.00814949	40.6933	12.9177	26.9188	18.4938	35.6661	40.7355	127.529	112.816
ENSBTAG00000012037	DGUOK	1.46355	5.62275	0.000190732	0.00814949	28.4491	20.9403	35.6303	25.4194	114.132	32.7464	97.0416	70.3092
ENSBTAG00000023279	N4BP2L2	1.54191	6.22177	0.000190146	0.00814949	58.2071	27.5691	39.8439	32.7256	71.3323	66.5083	199.37	135.309
ENSBTAG00000024555	EFCAB2	1.78067	3.64603	0.000191055	0.00814949	8.54163	4.55519	5.79046	4.94689	0	8.75644	40.0492	27.3798
ENSBTAG00000027075	NA	2.13624	3.7805	0.000189804	0.00814949	8.00778	3.43339	6.88479	3.34866	0	8.01169	68.5454	34.4982
ENSBTAG00000054555	NA	2.14759	0.0438027	0.000192259	0.00818084	0.482189	0.237958	0.430838	0.38053	0	0.631908	2.54062	2.11511
ENSBTAG00000035615	UPF3B	1.60357	6.89839	0.000200353	0.00841585	92.1497	39.467	55.716	52.6654	156.931	80.8165	242.269	243.442
ENSBTAG00000039334	NA	1.79201	4.02146	0.000200449	0.00841585	9.67822	4.62318	11.5206	4.18583	14.2665	10.6747	39.1908	33.5646
ENSBTAG00000002258	APOA1	2.19148	4.15631	0.000202123	0.00841585	1.85987	3.29741	11.2276	10.8071	28.5329	10.9681	32.9423	50.398
ENSBTAG00000008938	SRC	-2.25466	3.89454	0.000198778	0.00841585	16.5322	34.0279	8.76324	27.3221	0	13.4957	1.95697	4.69701
ENSBTAG00000017698	PSMA8	1.86873	0.48259	0.000201241	0.00841585	0.585515	0.475915	0.732425	0.684954	0	1.12841	2.93545	2.87363
ENSBTAG00000040202	NA	2.27806	-0.251681	0.000200332	0.00841585	0.137768	0.16997	0.430838	0.456636	0	0.992998	2.33463	1.0065
ENSBTAG00000010599	C2H2orf76	1.9658	6.13484	0.000198981	0.00841585	50.1648	15.6712	31.0203	19.6354	21.3997	56.8943	180.676	160.544
ENSBTAG00000025297	MMGT1	1.53422	3.46349	0.00020177	0.00841585	9.23047	5.609	4.4721	4.79468	28.5329	8.86928	21.7498	18.6422
ENSBTAG00000019013	HECTD3	-1.51898	5.96292	0.000201751	0.00841585	62.8912	102.186	100.48	83.4883	14.2665	61.3628	20.1877	31.7559
ENSBTAG00000031205	NA	1.90537	2.10084	0.000202628	0.00841677	2.97924	0.951831	1.62857	2.43539	0	17.2646	5.32158	6.35992
ENSBTAG00000038926	ZNF805	-1.52028	3.16102	0.00020498	0.00849427	10.3154	16.759	11.107	11.7964	0	6.79301	3.9826	2.93198
ENSBTAG00000027610	NA	1.7365	5.5275	0.000209573	0.00862986	34.3043	14.1415	20.4993	17.0477	14.2665	37.2374	110.38	102.123
ENSBTAG00000003414	SAXO2	2.14643	3.08479	0.000209849	0.00862986	8.38664	2.2436	2.97278	1.75044	0	4.76188	23.2433	17.4752
ENSBTAG00000002004	LLPH	2.08286	6.7216	0.000210231	0.00862986	86.7423	24.3397	39.2666	27.246	28.5329	96.1177	285.391	227.892
ENSBTAG00000046918	NPM2	2.11276	2.64538	0.000208953	0.00862986	2.49705	0.951831	7.05713	2.35929	121.265	14.7821	7.14121	7.17679
ENSBTAG00000055107	PIGP	1.6442	5.12788	0.000214344	0.00873953	31.1528	12.3058	17.2421	13.0141	28.5329	30.8958	94.9301	62.4469
ENSBTAG00000016147	CETN4	2.077	5.00886	0.000214802	0.00873953	36.2158	4.99711	14.683	7.83892	21.3997	24.0125	77.6779	66.0936
ENSBTAG00000051467	COA6	1.96402	6.51376	0.000214907	0.00873953	62.564	23.1499	40.223	27.246	28.5329	79.7332	287.64	210.636
ENSBTAG00000001772	PDCL2	2.00863	0.668973	0.000214372	0.00873953	0.84383	0.305946	0.93061	0.456636	0	1.33152	3.84527	3.00492
ENSBTAG00000049955	NA	2.48043	0.633415	0.000215933	0.00874053	0.516631	0.135976	1.01678	0.304424	0	0.857589	3.96543	3.45711
ENSBTAG00000052204	NA	2.3062	-0.12561	0.000215658	0.00874053	0.551073	0.135976	0.29297	0.228318	0	0.586772	2.16296	2.04218
ENSBTAG00000051195	NA	1.94873	-0.0965409	0.000217538	0.00874462	0.292757	0.407927	0.430838	0.456636	0	0.835021	2.05997	1.70668
ENSBTAG00000003267	ZNF132	-1.79261	2.79462	0.000216798	0.00874462	8.07666	10.3342	10.7365	8.9044	0	7.5829	1.71664	2.47979
ENSBTAG00000033290	TMEM60	1.67894	4.72436	0.000217343	0.00874462	23.5411	7.8866	15.5963	7.83892	42.7994	20.8078	56.6319	45.6281
ENSBTAG00000044159	C17H4orf33	1.77866	0.862489	0.000220283	0.00879419	0.654399	0.781861	1.17188	0.76106	0	1.67004	4.05127	3.28207
ENSBTAG00000006740	SCYL1	-1.71124	4.99951	0.000219347	0.00879419	29.7579	60.8152	56.1813	34.0194	0	31.302	9.01235	14.4119
ENSBTAG00000006720	GJA5	-2.27777	2.4004	0.000219814	0.00879419	6.19957	15.1953	9.34057	2.81592	0	3.27238	1.45914	0.787697
ENSBTAG00000008833	APOM	1.73263	1.94908	0.000221438	0.00880202	1.56711	1.86967	1.87845	2.43539	28.5329	3.27238	9.93933	4.62407
ENSBTAG00000018559	LYRM1	1.51047	2.38848	0.000221488	0.00880202	3.23755	1.73369	3.33469	3.04424	0	5.93542	10.7977	8.69384
ENSBTAG00000053097	NA	1.79626	4.18446	0.000222533	0.00882343	9.57489	3.3994	12.3995	8.52387	21.3997	11.1938	36.8734	43.6734
ENSBTAG00000020751	HSF1	-1.75217	6.80346	0.000225742	0.00889006	132.189	167.182	195.79	146.732	0	112.705	31.2943	56.7433
ENSBTAG00000006767	MRPL13	1.68545	7.02302	0.000225511	0.00889006	108.269	43.4103	63.1005	44.5981	128.398	111.329	342.418	234.777
ENSBTAG00000020539	CHPF	-1.73396	4.90631	0.000224853	0.00889006	27.0542	54.0844	50.0978	36.9875	0	34.0102	8.0167	13.245
ENSBTAG00000050012	NA	2.46282	2.93131	0.000227061	0.00892185	3.54753	0.611891	4.33423	0.837166	0	4.24281	18.2822	21.8805
ENSBTAG00000024608	NA	1.85223	2.16293	0.00023152	0.00896163	2.39372	1.90366	0.801359	3.19645	0	5.41635	12.2225	6.03901
ENSBTAG00000021802	MIEN1	1.42085	5.17815	0.000228942	0.00896163	24.7811	16.861	24.2562	16.4389	42.7994	30.1059	88.8532	59.7629
ENSBTAG00000053034	H4C1	1.68028	1.83193	0.000231669	0.00896163	2.35928	1.29177	2.20589	1.2938	42.7994	4.1074	8.1197	4.17188
ENSBTAG00000049130	NA	1.86891	3.67806	0.000230636	0.00896163	13.2085	3.77333	3.73967	6.01237	0	13.4506	43.4653	22.639
ENSBTAG00000010897	RESP18	1.48406	3.414	0.000230733	0.00896163	5.78626	4.96312	6.70384	5.78406	0	8.30508	20.2392	24.1852
ENSBTAG00000040313	PARS2	-1.76257	2.88814	0.000230328	0.00896163	9.28213	10.6061	11.0295	9.58936	0	8.2148	1.80247	2.78611
ENSBTAG00000003378	ACAP2	1.51208	3.36598	0.000229619	0.00896163	6.64732	4.31723	5.8594	5.47963	0	8.37278	24.8913	19.1965
ENSBTAG00000052850	NA	1.83187	2.8293	0.000234522	0.00905193	5.21797	1.22378	3.90339	2.43539	0	6.52219	16.6514	14.1785
ENSBTAG00000021471	GIN1	1.32118	3.29986	0.000236766	0.00911836	7.66336	4.62318	5.64398	5.47963	0	17.3775	17.6127	11.7279
ENSBTAG00000015225	NUP58	-1.62128	6.43174	0.00023951	0.00918934	92.3047	149.267	119.583	125.803	0	88.8733	29.8352	42.5065
ENSBTAG00000003419	EAPP	1.78547	6.25158	0.000239662	0.00918934	57.5354	21.4162	33.4072	29.6052	42.7994	64.1387	238.407	166.788
ENSBTAG00000019106	EIF1B	1.5809	7.24945	0.000245086	0.00936001	112.694	57.7897	84.6424	53.5025	213.997	106.928	323.878	276.263
ENSBTAG00000019929	ITGAV	-1.95563	3.36413	0.000245187	0.00936001	10.8665	23.1159	10.0041	14.6124	28.5329	6.97356	1.66514	2.96116
ENSBTAG00000050319	NA	1.44595	5.87437	0.000248619	0.00945523	52.3347	19.1046	36.2507	25.1911	114.132	54.818	103.874	87.624
ENSBTAG00000054224	NA	1.81413	3.31668	0.000248765	0.00945523	5.88959	2.71952	5.32516	4.41415	0	5.28095	27.0885	21.3699
ENSBTAG00000014380	MCM2	-1.85693	7.82031	0.000250074	0.00948433	245.4	416.664	308.333	369.647	49.9326	252.131	47.9457	111.503
ENSBTAG00000054358	NA	1.98575	1.90073	0.000251939	0.00952703	3.01368	1.01982	1.67165	0.76106	0	2.82102	7.03822	9.36484
ENSBTAG00000054726	MNF1	1.74314	6.56507	0.000252469	0.00952703	60.4458	28.283	55.9831	32.0406	57.0658	71.699	251.281	208.127
ENSBTAG00000013456	TMEM207	2.73507	0.345968	0.000253139	0.00952703	0.275536	0.747867	0.241269	0.152212	0	0.315954	2.50629	4.11353
ENSBTAG00000045991	NA	1.70016	3.0331	0.000253384	0.00952703	5.99292	2.71952	4.3687	2.73982	0	5.98056	18.986	17.1397
ENSBTAG00000049161	NA	2.68929	-0.780464	0.000257608	0.00956876	0.189431	0.135976	0.249886	0	0	0.406227	0.892652	2.59648
ENSBTAG00000027787	NA	1.83683	5.71773	0.000257532	0.00956876	29.9129	15.7392	33.6054	14.0035	14.2665	41.4125	142.859	117.44
ENSBTAG00000051395	NA	2.18089	4.81563	0.000256867	0.00956876	14.5345	5.40504	15.6394	4.64247	0	17.6257	79.4975	68.0628
ENSBTAG00000025494	PAQR8	-2.53109	1.30957	0.000257785	0.00956876	3.54753	6.08492	1.97324	2.66371	0	2.0537	0.566491	0.233392
ENSBTAG00000050695	NA	2.81054	1.87109	0.000256337	0.00956876	1.3088	0.305946	1.99909	0.152212	0	1.28638	8.30853	11.5529
ENSBTAG00000006246	CBX5	1.83184	7.59416	0.000256419	0.00956876	138.199	52.6566	88.6148	64.5379	142.665	155.788	535.883	408.581
ENSBTAG00000014320	SRFBP1	1.57035	5.81808	0.000259746	0.00962109	46.4107	18.2887	27.341	24.7345	42.7994	45.9487	127.632	109.811
ENSBTAG00000001725	CXCL10	5.53795	-2.00854	0.000261665	0.00967163	0	0	0.0172335	0	0	1.0607	0.343328	0
ENSBTAG00000048336	NA	2.31294	-0.245207	0.000263312	0.00971193	0.912714	0.135976	0.29297	0.076106	0	1.39922	1.51064	1.23989
ENSBTAG00000049928	NA	2.08283	0.601008	0.000266058	0.00974198	1.08492	0.237958	0.439455	0.684954	0	1.33152	3.21011	3.19455
ENSBTAG00000046941	NA	1.663	1.48463	0.000266919	0.00974198	1.77377	1.6997	1.10295	0.989378	0	3.1144	6.84939	3.8072
ENSBTAG00000004817	NA	2.02775	0.372193	0.000265616	0.00974198	0.585515	0.33994	0.723808	0.456636	0	1.0607	4.10277	2.05676
ENSBTAG00000054053	NA	1.32299	5.65716	0.000265692	0.00974198	44.3958	22.9799	27.6426	24.7345	106.998	51.4779	90.8617	62.3302
ENSBTAG00000045914	NA	1.60671	4.58549	0.000266724	0.00974198	19.477	9.96023	10.8054	10.4265	14.2665	21.5751	81.1111	46.0803
ENSBTAG00000008543	GTF2H5	1.80672	7.19036	0.000268281	0.00977125	110.456	43.3763	68.8134	40.945	92.732	121.823	365.507	308.675
ENSBTAG00000017438	C17H5orf52	1.61527	2.26984	0.000269125	0.00978158	3.47865	1.6657	2.83491	1.82654	0	4.42336	9.78484	9.72951
ENSBTAG00000023426	FAIM	1.52215	3.31275	0.000270646	0.00981641	7.11228	3.22943	6.61767	4.33804	7.13323	8.89185	23.0544	16.2061
ENSBTAG00000032859	NA	1.77929	2.0669	0.000274156	0.00992309	4.0125	1.25778	1.55102	1.75044	0	4.06227	9.23551	7.30808
ENSBTAG00000002473	ANGPTL4	-4.72119	-2.20158	0.000275209	0.00994057	0.137768	0.33994	0.448071	0.152212	0	0.0902726	0	0
ENSBTAG00000042605	NA	2.39243	-0.583503	0.000275879	0.00994417	0.533852	0.135976	0.172335	0.076106	0	0.699612	1.51064	1.09402
ENSBTAG00000001651	SYF2	1.73406	7.77316	0.000277651	0.00998741	141.316	75.1946	118.455	72.2246	206.864	152.2	550.697	436.588
ENSBTAG00000018086	TBC1D10A	-1.70588	5.4105	0.00028051	0.0100695	66.0599	66.8661	35.8716	71.4635	0	47.5511	11.038	21.1657
ENSBTAG00000020093	CUL4A	-1.58609	5.76775	0.000282063	0.0101045	53.9707	93.1434	87.3739	68.952	7.13323	66.5986	17.0462	26.7525
ENSBTAG00000047101	CCDC177	-3.07218	-1.88558	0.000284969	0.0101668	0.292757	0.237958	0.413604	0.608848	28.5329	0.0677044	0	0.0583479
ENSBTAG00000019853	SMURF2	-1.73552	3.66038	0.000284561	0.0101668	17.0316	18.3227	11.4172	22.8318	0	15.2335	3.58777	4.62407
ENSBTAG00000045783	NA	2.56858	6.40785	0.000289162	0.0102953	56.5022	13.1557	22.4897	14.3079	0	65.1768	248.398	210.68
ENSBTAG00000015427	CFDP1	1.34141	6.09214	0.000289996	0.010304	44.723	31.7843	45.5999	35.3132	64.1991	57.5262	144.901	119.424
ENSBTAG00000011987	ERG28	1.52722	5.65256	0.000291073	0.0103213	38.4029	17.3029	32.9677	18.2654	49.9326	43.3534	125.315	87.0551
ENSBTAG00000054265	GFY	2.53877	-0.786302	0.000300161	0.0106219	0.120547	0.135976	0.396371	0	0	0.564204	1.33898	1.02109
ENSBTAG00000000475	IMMP1L	1.59765	5.08332	0.00030124	0.0106385	24.2816	12.0679	22.4811	9.81768	14.2665	33.604	84.2183	62.4031
ENSBTAG00000010397	B3GNT5	1.46109	1.75101	0.000302625	0.0106658	1.84265	1.83567	1.91292	1.90265	0	3.79145	6.78072	5.35342
ENSBTAG00000030592	NA	2.14699	5.63131	0.00030361	0.010679	33.3227	8.60047	21.3696	11.2637	7.13323	36.3573	155.115	118.242
ENSBTAG00000006988	M1AP	1.8636	0.785888	0.000305473	0.0107164	1.3949	0.645885	0.560089	0.532742	0	1.69261	3.17578	3.61757
ENSBTAG00000015587	TTC32	1.7599	2.59129	0.000306515	0.0107164	4.56357	1.59772	2.80906	2.35929	0	4.42336	14.8661	11.7571
ENSBTAG00000002000	TIMM8B	2.10949	7.81865	0.000306048	0.0107164	140.661	51.7048	104.564	52.0565	99.8652	190.114	792.246	545.611
ENSBTAG00000010531	CYP1B1	-2.81764	-0.25886	0.000308729	0.0107507	0.861051	0.203964	1.89569	2.28318	0	0.0902726	0.291828	0.160457
ENSBTAG00000011366	ST8SIA6	1.63492	0.820068	0.000308393	0.0107507	1.27436	0.679879	0.861676	0.684954	0	2.36965	3.48478	2.65483
ENSBTAG00000001368	LGALS3BP	-1.27879	5.53515	0.000312413	0.0108479	41.1066	69.6876	80.7476	65.1467	14.2665	33.9199	21.3721	27.511
ENSBTAG00000015101	HMGB2	1.8126	8.99078	0.000312765	0.0108479	287.849	172.587	286.947	156.778	556.392	427.982	1227.26	955.856
ENSBTAG00000053476	NA	-1.33841	4.52787	0.000317314	0.0109621	28.1047	39.8749	27.4961	31.6601	0	19.2281	9.04668	12.4865
ENSBTAG00000015550	MLN	1.70265	1.34043	0.000316827	0.0109621	0.929935	0.849849	1.37006	1.90265	0	2.34709	5.13275	4.97416
ENSBTAG00000020685	NA	1.61695	2.10149	0.000320133	0.0110376	2.77258	1.32576	3.00725	1.75044	14.2665	4.0397	8.80635	6.81212
ENSBTAG00000033429	FAM229B	1.84626	2.67676	0.000322582	0.0111001	4.9941	1.42775	3.27437	1.90265	0	4.69417	15.3982	13.0845
ENSBTAG00000053434	NA	2.39275	0.817811	0.000323575	0.0111124	1.15381	0.33994	0.491155	0.456636	7.13323	0.60934	2.86679	5.51388
ENSBTAG00000048412	U3	1.91304	0.340138	0.000324755	0.011131	0.84383	0.577897	0.301587	0.456636	0	1.21868	2.31746	2.77153
ENSBTAG00000014873	COA5	1.79227	5.37922	0.000327239	0.0111896	33.5121	12.5778	17.4489	14.0796	0	37.8468	103.702	83.6855
ENSBTAG00000001835	GJA1	-2.04106	1.24941	0.000328998	0.0111896	2.34206	3.80732	6.13513	2.05486	0	0.992998	0.360494	1.23989
ENSBTAG00000019355	KCNK10	5.54726	-3.40239	0.000328685	0.0111896	0	0	0	0	7.13323	0.0902726	0.0514991	0.189631
ENSBTAG00000013074	PPP1R15B	-1.89112	4.72119	0.000329523	0.0111896	30.4123	45.7899	25.8158	45.8158	14.2665	29.1355	4.11993	8.97099
ENSBTAG00000001842	GSTM3	1.55876	5.0259	0.000329671	0.0111896	27.6397	13.9375	15.2861	14.5362	106.998	23.0646	67.5325	44.8695
ENSBTAG00000027506	SNRPB2	1.89577	7.30932	0.000334438	0.0113293	119.342	36.3395	70.5368	48.099	85.5987	129.88	409.899	347.681
ENSBTAG00000052438	NA	1.41652	3.69408	0.00033529	0.0113362	9.23047	5.91495	7.75508	6.3168	7.13323	10.3588	28.3417	23.2954
ENSBTAG00000050195	FAM172A	1.60768	4.42138	0.00034184	0.0115353	18.4954	7.75062	9.33195	9.05662	14.2665	15.1207	49.8168	41.2082
ENSBTAG00000016943	NEK7	-1.40767	5.78363	0.000344822	0.0116135	70.1068	75.0586	88.3993	70.2458	7.13323	55.6756	19.1062	31.785
ENSBTAG00000044099	ZSWIM7	1.3594	5.99321	0.00034793	0.0116955	40.7449	30.2206	42.4548	36.2265	57.0658	58.5869	172.556	112.203
ENSBTAG00000015128	KLK8	2.79383	2.28969	0.000349608	0.0117068	5.51073	0.815855	0.534239	1.2938	0	1.71518	10.8835	27.4381
ENSBTAG00000054059	MYCL	-1.43559	4.34188	0.000349273	0.0117068	23.7995	33.3481	27.9786	24.8106	0	20.6724	7.57037	9.5253
ENSBTAG00000011744	USP31	-2.11373	3.06314	0.00035052	0.0117149	9.59211	16.929	4.9891	15.9823	0	9.1401	1.7338	2.20263
ENSBTAG00000011998	DUT	1.76997	7.22139	0.000352445	0.0117368	100.071	50.719	77.0338	51.2193	64.1991	149.446	454.171	316.829
ENSBTAG00000015340	ANGPTL7	-2.48742	-0.789345	0.000352845	0.0117368	0.981598	0.713873	0.396371	1.44601	0	0.0902726	0.257496	0.102109
ENSBTAG00000039440	NA	2.62464	1.40056	0.000353195	0.0117368	1.58433	0.033994	0.896143	0.532742	0	1.85059	5.39024	7.46853
ENSBTAG00000012361	ARHGEF11	-2.24108	5.46583	0.000354774	0.0117669	57.7421	92.9735	20.2408	89.8812	0	53.3511	5.9739	16.5854
ENSBTAG00000048624	NA	1.80432	3.26542	0.000358918	0.0118648	5.14909	2.88949	7.02266	2.89203	0	6.72531	30.8308	20.1009
ENSBTAG00000020105	AQP7	1.55878	3.51611	0.000359085	0.0118648	7.06062	3.73933	10.0385	4.10972	28.5329	10.3362	24.5651	16.177
ENSBTAG00000048807	NA	1.9158	0.0754484	0.000361013	0.0119059	0.619957	0.305946	0.560089	0.228318	0	0.947862	2.38613	1.91089
ENSBTAG00000019015	IFITM3	2.14996	3.20086	0.000363066	0.0119285	3.49587	2.75351	5.93695	1.44601	0	3.15954	26.7796	21.3991
ENSBTAG00000031044	MIGA1	1.59955	2.6983	0.000362866	0.0119285	4.753	2.20961	2.29206	4.18583	0	5.5969	12.9778	13.7993
ENSBTAG00000013326	ANAPC10	1.87692	5.5835	0.00036453	0.0119541	34.4937	10.4701	23.765	13.7752	7.13323	40.9386	127.46	102.94
ENSBTAG00000006398	NA	2.72956	2.08135	0.000368904	0.0120702	1.32602	0.203964	4.15328	0.608848	0	1.78288	9.88784	11.3924
ENSBTAG00000009197	NA	2.74191	2.19546	0.000369454	0.0120702	1.46379	0.509909	2.83491	1.06548	64.1991	19.6343	3.69077	1.48787
ENSBTAG00000003970	MITD1	1.6918	4.84882	0.000371474	0.0121135	20.8374	8.36251	16.4408	9.66546	7.13323	22.681	73.9528	59.9525
ENSBTAG00000052172	NA	3.2131	1.86568	0.000374372	0.0121757	0.774946	0.135976	3.92063	0.304424	0	0.677044	7.82787	11.7717
ENSBTAG00000054813	NA	2.15762	2.00837	0.000374998	0.0121757	0.981598	0.815855	4.42901	1.75044	235.397	9.95255	3.02128	5.95149
ENSBTAG00000047836	NA	2.68273	2.43788	0.000375474	0.0121757	1.82543	0.543903	3.23128	0.532742	0	1.24125	14.7459	15.1559
ENSBTAG00000018629	CWF19L2	1.51071	5.20587	0.000376309	0.0121801	26.4859	16.0112	17.4145	18.3415	7.13323	29.7674	81.3515	78.5801
ENSBTAG00000032951	ABHD17C	-1.29885	5.85281	0.000379074	0.0122017	62.4434	94.6052	77.12	84.021	14.2665	51.4328	23.9128	32.3247
ENSBTAG00000003983	TOM1L2	1.29953	3.40714	0.000378883	0.0122017	6.95729	7.10474	6.41087	5.40353	0	13.2249	25.4577	14.7037
ENSBTAG00000014420	AGER	1.67349	1.96222	0.000378924	0.0122017	2.78981	2.10763	0.982311	1.90265	0	3.63347	8.08537	7.68734
ENSBTAG00000025814	TMEM202	2.27367	-0.761326	0.000381779	0.0122053	0.292757	0.16997	0.206802	0.076106	0	0.428795	1.59647	0.962741
ENSBTAG00000032366	SLC23A2	-1.59641	3.45258	0.000382629	0.0122053	14.0007	16.2151	12.365	16.8194	0	12.435	3.12428	4.66783
ENSBTAG00000039978	NA	-5.07867	-1.87833	0.000380266	0.0122053	0.206652	0.747867	0.0517006	0.608848	0	0.0677044	0	0
ENSBTAG00000026650	NA	1.77055	5.61791	0.000382318	0.0122053	33.9082	14.2775	28.263	14.2318	14.2665	40.081	137.177	106.923
ENSBTAG00000048140	DNAAF5	-1.76927	4.446	0.000383382	0.0122053	15.4817	35.1837	46.5133	24.8867	0	22.9969	6.62622	7.84779
ENSBTAG00000046803	GAS1	-3.23412	4.88418	0.000383221	0.0122053	48.3566	62.6169	1.48208	75.9538	0	15.9557	1.95697	4.37609
ENSBTAG00000052085	NA	2.19936	2.356	0.000384263	0.012211	2.51427	0.747867	3.48979	0.76106	0	2.82102	13.9906	11.232
ENSBTAG00000004380	STAT2	-1.4798	4.31592	0.000387005	0.0122758	22.4907	31.6484	30.8221	23.3645	0	20.6047	6.54039	9.67117
ENSBTAG00000000195	NA	-1.95093	3.10194	0.000390565	0.0123215	9.29935	15.5012	8.32379	15.069	0	9.16267	1.33898	3.2529
ENSBTAG00000053387	NA	2.88722	1.37628	0.000389893	0.0123215	0.912714	0.203964	2.08526	0.076106	7.13323	0.880158	6.50606	6.2724
ENSBTAG00000003025	NME6	1.3574	5.77095	0.000389209	0.0123215	35.1309	23.9997	44.204	23.0601	99.8652	44.1207	110.242	77.7048
ENSBTAG00000054434	NA	1.78041	1.53794	0.000393051	0.0123775	1.67044	0.679879	2.25759	0.913272	71.3323	3.24981	6.1799	4.18646
ENSBTAG00000054030	NA	1.737	0.346601	0.000396829	0.012474	0.84383	0.645885	0.491155	0.38053	0	1.39922	2.66079	2.10052
ENSBTAG00000005814	PSME2	1.32096	4.90733	0.000398415	0.0124892	20.6997	14.9233	22.3519	12.6336	28.5329	28.0296	64.2538	47.1014
ENSBTAG00000006201	DTWD1	1.42942	3.5306	0.00039905	0.0124892	8.64495	4.86114	6.77277	6.54512	42.7994	8.53076	22.282	18.3212
ENSBTAG00000039512	ZSCAN25	-1.63746	2.9915	0.000399461	0.0124892	8.42108	13.9715	9.65939	11.4159	0	7.92142	2.42046	2.99033
ENSBTAG00000010062	SLC26A4	-1.51312	4.32719	0.000401296	0.0125242	35.1826	35.1497	22.1192	18.0371	0	18.5961	8.0682	8.00825
ENSBTAG00000010144	MTERF2	2.13766	-0.293429	0.000403723	0.0125774	0.464968	0.33994	0.224036	0.152212	0	0.541635	1.92263	1.66292
ENSBTAG00000014611	SORL1	-1.59507	5.43965	0.0004061	0.0126289	57.2943	100.69	20.146	70.8547	14.2665	29.2934	17.4582	19.1235
ENSBTAG00000002685	PITRM1	-1.40261	5.53613	0.000409881	0.0126562	52.5586	69.7556	74.4488	56.3946	0	49.1308	19.7757	22.9161
ENSBTAG00000051066	ZNF71	-2.03124	-0.218307	0.000409129	0.0126562	0.774946	1.15579	1.3356	1.75044	0	0.428795	0.326161	0.160457
ENSBTAG00000034844	NA	3.04085	-1.25454	0.000409272	0.0126562	0.103326	0.033994	0.0775508	0.152212	0	0.0902726	1.04715	1.06485
ENSBTAG00000038794	TMEM245	-1.82228	2.86168	0.000409025	0.0126562	8.31775	11.184	7.23808	13.3947	0	8.50819	1.68231	2.56731
ENSBTAG00000008606	EXOC3	-1.54591	5.43258	0.000420503	0.0128253	38.2479	69.9935	78.3867	51.1432	14.2665	48.6795	15.3639	16.8625
ENSBTAG00000046944	NA	1.66721	3.73859	0.000417124	0.0128253	15.3956	3.70534	7.92742	3.8053	14.2665	18.9798	29.715	14.339
ENSBTAG00000013393	GEMIN4	-1.40433	5.59474	0.000418735	0.0128253	52.2486	79.0359	76.6375	57.7645	0	46.6484	19.192	25.6439
ENSBTAG00000014367	NA	-1.74268	4.5538	0.000419592	0.0128253	25.2632	52.1127	20.3873	34.7043	0	27.6911	6.57472	9.43778
ENSBTAG00000053755	TMA7	1.94516	6.80572	0.00042035	0.0128253	83.522	27.6031	50.2702	27.7026	35.6661	92.5294	302.386	251.523
ENSBTAG00000011832	ALDH18A1	-1.47175	4.92546	0.000420167	0.0128253	32.4789	44.0222	49.4602	39.8034	0	35.59	11.2611	14.5578
ENSBTAG00000012704	MMS19	-1.46062	5.12197	0.00042025	0.0128253	36.5947	49.5972	46.1772	57.6123	0	42.5861	15.2952	14.8933
ENSBTAG00000026523	PLAGL1	-1.63463	1.24442	0.000423109	0.0128618	4.59801	2.48156	3.20543	2.96813	0	1.4895	0.961317	0.802284
ENSBTAG00000008333	ETV4	-1.57381	2.27761	0.000423172	0.0128618	7.0434	8.53248	7.48796	4.10972	0	3.47549	1.63081	1.89631
ENSBTAG00000047103	IDNK	1.88339	1.35325	0.00042617	0.0129304	1.42935	1.05381	1.57687	0.228318	0	2.34709	6.04257	4.65325
ENSBTAG00000017221	NA	1.77964	3.64443	0.000427409	0.0129385	8.42108	2.75351	7.4535	4.18583	0	8.19224	30.0412	28.2987
ENSBTAG00000021537	RWDD3	1.47122	3.90067	0.000427921	0.0129385	10.5565	5.609	9.19408	7.15397	0	12.2094	33.9208	28.4008
ENSBTAG00000016019	NA	2.2797	-0.174076	0.00043131	0.0130184	1.7221	0.135976	0.275736	0.152212	0	1.42179	1.40764	1.42952
ENSBTAG00000049237	NA	1.98826	1.28833	0.000432123	0.0130204	1.08492	0.679879	1.7492	0.456636	0	1.4895	5.51041	5.7181
ENSBTAG00000030710	ITGB3BP	1.54599	3.87359	0.00043312	0.0130279	10.832	5.16708	8.27209	6.3168	0	11.1035	32.5818	30.7639
ENSBTAG00000019338	IL13RA1	-1.25341	4.43931	0.000438691	0.0131728	28.6213	37.5973	24.8766	23.3645	57.0658	12.9315	10.2312	10.984
ENSBTAG00000002048	PTPN11	1.35796	7.01018	0.000443487	0.0132939	82.1098	62.7528	87.7875	60.1237	128.398	112.908	280.962	215.523
ENSBTAG00000051284	NA	1.30138	3.91685	0.000444764	0.0133094	11.0903	9.45032	8.01359	7.83892	0	16.0008	34.2298	23.9081
ENSBTAG00000004148	SLPI	2.16631	4.38858	0.000448653	0.013357	13.4152	4.58918	3.02448	9.20883	0	10.6747	51.3103	60.8423
ENSBTAG00000006530	NA	2.41781	4.64336	0.000447966	0.013357	11.4175	2.41357	14.0367	2.66371	0	15.414	66.4511	69.7987
ENSBTAG00000019960	TM4SF18	3.7922	-1.93436	0.000447225	0.013357	0.206652	0	0.0172335	0	0	0.406227	0.669489	0.175044
ENSBTAG00000053406	FMC1	1.87205	5.06097	0.000451167	0.013409	23.1795	9.14437	17.8367	8.8283	0	27.804	106.672	73.3142
ENSBTAG00000012069	CCDC167	1.84469	7.08113	0.000459114	0.013622	79.6645	47.6255	71.5363	46.653	42.7994	113.789	464.591	317.952
ENSBTAG00000010765	C28H1orf131	1.44263	6.25744	0.000460234	0.013632	57.8282	34.2999	44.5659	33.4866	57.0658	67.9752	202.735	144.79
ENSBTAG00000045940	MGC148328	2.35142	4.80901	0.000462759	0.0136329	21.1474	3.33141	16.5786	3.72919	199.73	15.5269	54.3144	58.2458
ENSBTAG00000039823	KBTBD7	-1.37122	4.02274	0.000461448	0.0136329	19.3392	20.8383	26.2553	21.538	0	14.8498	6.04257	8.11036
ENSBTAG00000004452	IPO9	-1.42712	5.79816	0.000463391	0.0136329	61.1691	92.9395	71.8035	79.683	7.13323	63.2359	19.9473	30.3847
ENSBTAG00000014336	WBP1L	-1.68669	4.45422	0.000463369	0.0136329	20.6136	46.0278	20.1029	34.9327	0	25.0281	7.33004	8.08119
ENSBTAG00000047029	NA	1.6557	5.44725	0.00047101	0.0137696	29.0863	11.7959	29.8485	14.3079	28.5329	29.9931	103.719	92.7878
ENSBTAG00000007939	CHMP2B	1.26546	5.65587	0.000471982	0.0137696	36.8358	23.0819	33.6312	28.4636	78.4655	38.7946	93.6426	83.8022
ENSBTAG00000046362	NA	1.5555	3.26585	0.000470869	0.0137696	7.73224	3.43339	5.14421	3.72919	0	7.7183	23.0201	17.5627
ENSBTAG00000002283	FZD7	-2.31475	3.69259	0.000471682	0.0137696	18.2371	25.4275	5.58366	25.4194	0	15.2561	1.47631	3.8072
ENSBTAG00000052566	NA	1.72223	6.16214	0.000469212	0.0137696	50.251	19.9545	43.9369	24.43	42.7994	58.9706	243.385	154.534
ENSBTAG00000044194	ZDHHC2	-1.69747	3.14138	0.000475774	0.013857	9.48878	12.3398	8.84079	18.3415	0	8.25994	2.28313	3.48629
ENSBTAG00000005699	SCML4	1.33695	3.24601	0.000479934	0.0138948	7.74946	4.24924	6.12652	4.26194	14.2665	9.16267	16.0506	17.4606
ENSBTAG00000054278	M-SAA3.2	2.11216	-0.0690478	0.000478766	0.0138948	0.602736	0.135976	0.370521	0.304424	0	0.677044	1.85397	2.31933
ENSBTAG00000004386	SOCS1	-1.37664	5.78027	0.000480256	0.0138948	62.6156	93.8913	96.4043	53.2742	0	46.7161	24.1874	28.9406
ENSBTAG00000008921	NEXN	1.70591	1.70892	0.000479892	0.0138948	1.41212	1.15579	3.33469	1.14159	14.2665	3.27238	5.21858	5.99525
ENSBTAG00000007430	MYBBP1A	-1.56325	7.10117	0.00048304	0.0139291	153.577	261.142	172.447	194.223	21.3997	157.548	52.306	70.8781
ENSBTAG00000009334	NDUFA5	2.17922	8.2167	0.000482836	0.0139291	222.943	51.2969	123.487	58.6777	142.665	235.318	809.309	697.593
ENSBTAG00000005339	VEGFA	-1.39796	4.33837	0.000484614	0.0139514	22.284	32.2263	20.5596	35.6937	0	18.2351	8.46303	9.17521
ENSBTAG00000038430	NA	1.47018	5.63337	0.000488426	0.014038	34.4765	20.7363	31.4339	24.1256	0	68.3589	139.46	76.5962
ENSBTAG00000021218	MYLPF	1.96617	-0.165021	0.000499411	0.0143301	0.413305	0.475915	0.387754	0.152212	0	0.857589	2.54062	1.16696
ENSBTAG00000001302	MRPS28	1.51115	6.52895	0.00050285	0.0143815	71.8289	34.3679	53.0879	36.3026	64.1991	81.471	230.939	178.019
ENSBTAG00000048558	NA	2.09957	0.747185	0.000502525	0.0143815	1.54989	0.271952	0.749658	0.304424	0	1.69261	4.32593	2.39226
ENSBTAG00000047823	NA	-2.40728	0.836537	0.000508348	0.0145079	2.84147	4.11327	0.896143	3.04424	7.13323	0.902726	0.120165	0.452196
ENSBTAG00000006214	LOXL2	-1.25647	5.11896	0.000508931	0.0145079	35.0448	69.0417	50.3563	36.0742	14.2665	23.8094	16.5827	20.6843
ENSBTAG00000005210	SNAPC5	1.48567	3.9197	0.000511117	0.0145464	12.3475	4.79315	9.07345	6.77343	14.2665	11.9611	33.8693	26.7088
ENSBTAG00000002505	GPR3	-3.70606	-2.38621	0.000513508	0.0145907	0.17221	0.16997	0.482539	0.152212	0	0.0225681	0	0.029174
ENSBTAG00000052394	NA	1.80616	3.90219	0.000515332	0.0146187	16.6527	4.5212	6.56597	4.79468	0	12.9315	47.6882	28.5905
ENSBTAG00000024815	ANKRD28	-1.93818	3.69255	0.000521844	0.014716	19.4081	21.4502	7.82402	23.669	0	16.8584	2.64362	4.46362
ENSBTAG00000021611	IFTAP	1.53901	4.96369	0.000522115	0.014716	20.7169	12.4078	19.7324	12.2531	0	25.8405	71.7383	64.066
ENSBTAG00000039208	ATP5F1E	2.35356	9.37889	0.000522055	0.014716	364.001	146.004	218.314	156.931	199.73	574.585	2303.14	1647.4
ENSBTAG00000014246	CENPH	1.30864	4.80633	0.000522139	0.014716	19.8386	11.422	21.3609	13.6991	28.5329	25.1409	56.9924	46.62
ENSBTAG00000020233	CCDC186	1.17777	6.65776	0.000524527	0.0147595	71.4156	52.3847	80.0669	47.414	142.665	110.313	167.939	148.116
ENSBTAG00000002858	ACBD7	1.72165	1.76503	0.000526115	0.0147804	2.58315	1.1218	1.39591	1.44601	0	2.45993	8.32569	6.25781
ENSBTAG00000049664	NA	2.23201	-0.558648	0.000527524	0.0147961	0.292757	0.101982	0.448071	0	0	0.857589	1.39048	1.21072
ENSBTAG00000045652	PYY2	2.73687	1.58825	0.00052866	0.0147988	3.22033	0.101982	1.05124	0.304424	0	1.69261	6.04257	8.44586
ENSBTAG00000009212	APOA2	2.75022	-1.65697	0.000529317	0.0147988	0.0516631	0.0679879	0.0689341	0.152212	0	0.180545	0.652322	0.714762
ENSBTAG00000019502	MED4	1.40706	6.71823	0.000538709	0.0148943	87.1384	44.4301	58.7577	44.1415	149.798	75.8064	222.287	172.885
ENSBTAG00000006738	GPR68	-2.06005	2.18901	0.00053805	0.0148943	4.68412	9.48431	3.69659	8.06724	14.2665	3.31752	0.720988	1.13778
ENSBTAG00000030600	BCNT2	1.26331	7.17001	0.000537642	0.0148943	92.1497	84.8829	87.529	78.0848	164.064	128.052	269.804	251.465
ENSBTAG00000017096	ERICH1	1.40973	5.28272	0.000538636	0.0148943	31.2734	16.2831	22.3346	18.2654	28.5329	32.7012	96.5094	70.7906
ENSBTAG00000044040	PDAP1	1.72539	7.48147	0.000535789	0.0148943	123.044	73.7669	56.7414	79.3786	106.998	123.944	405.624	446.989
ENSBTAG00000053269	NA	1.82992	1.09842	0.000537629	0.0148943	1.36046	0.815855	1.15465	0.608848	0	1.64747	6.84939	3.61757
ENSBTAG00000047990	NA	3.16762	-1.88613	0.000534582	0.0148943	0.0688841	0.0679879	0.0430838	0	0	0.180545	1.16731	0.306327
ENSBTAG00000022399	NA	-1.62266	2.1621	0.000540504	0.0149203	5.85515	7.27471	5.07527	7.23007	0	2.95643	0.892652	2.42144
ENSBTAG00000026604	LYRM2	1.41569	3.39755	0.000544234	0.0149759	8.93771	3.43339	4.98049	6.3929	0	11.0358	20.3422	19.9987
ENSBTAG00000003546	TFAM	1.72733	6.72156	0.000543401	0.0149759	70.3134	32.8722	59.0851	37.2919	42.7994	83.7278	295.845	237.768
ENSBTAG00000035247	MCEE	1.60308	2.20338	0.000545598	0.0149898	2.58315	2.48156	2.04217	2.43539	0	2.93386	11.347	8.37293
ENSBTAG00000034656	NA	2.2053	0.825231	0.000550167	0.0150915	0.912714	0.33994	0.965077	0.304424	0	0.744749	3.34744	5.45553
ENSBTAG00000026916	PRR13	1.37031	5.66628	0.000552863	0.0151417	31.4628	22.1641	39.9473	21.9185	42.7994	40.4872	107.393	95.3988
ENSBTAG00000018991	TSGA10	1.53269	3.00741	0.000554249	0.0151544	6.32012	2.65153	4.39455	3.65309	0	6.36422	17.441	16.104
ENSBTAG00000003609	PBDC1	1.72722	7.5617	0.000555064	0.0151544	146.499	49.7671	90.9671	66.5167	164.064	130.218	480.315	379.932
ENSBTAG00000009680	FAM177A1	1.28722	5.23199	0.000556243	0.0151628	25.6421	16.1471	29.6761	18.4938	49.9326	31.46	75.4462	60.463
ENSBTAG00000050348	NA	1.96051	0.0021699	0.000557859	0.0151832	0.482189	0.203964	0.508389	0.456636	0	0.722181	2.50629	1.75044
ENSBTAG00000004422	ALG14	1.30522	5.23772	0.000561035	0.0152458	26.6926	16.3851	28.78	17.1239	28.5329	34.4616	76.3732	67.5377
ENSBTAG00000018910	WDR6	-1.64223	5.57421	0.000562868	0.0152718	42.0193	74.7527	89.8211	59.1344	0	60.8888	13.3898	24.1706
ENSBTAG00000005196	TYW3	1.60171	5.56973	0.000563898	0.015276	33.2366	20.3964	21.6539	21.8424	0	41.3674	127.031	97.9807
ENSBTAG00000038173	H2BC12	1.38284	5.11539	0.000566542	0.0153239	37.5935	16.2831	17.5179	13.9274	14.2665	61.9947	62.5715	41.7042
ENSBTAG00000052184	NA	1.52035	6.19486	0.000572068	0.0153587	53.0752	22.9799	50.477	27.0937	64.1991	55.7884	173.501	136.33
ENSBTAG00000021972	DNAH5	-6.19491	-2.86442	0.000571754	0.0153587	0.103326	0.203964	0	0.684954	28.5329	0	0	0
ENSBTAG00000008940	NPTX1	-1.66362	4.55825	0.000572231	0.0153587	21.3368	47.0476	29.9863	30.5946	14.2665	26.9012	6.43739	7.71651
ENSBTAG00000002977	ECE1	-2.42353	0.693775	0.00057068	0.0153587	0.84383	2.68552	2.59364	3.19645	14.2665	0.225681	0.240329	1.1232
ENSBTAG00000007320	PI4KB	-1.31214	5.57762	0.000571057	0.0153587	58.8959	85.4608	64.5051	51.8282	14.2665	44.0982	18.4024	25.6585
ENSBTAG00000053489	NA	3.86179	-0.173459	0.000573679	0.0153739	0.103326	0	1.13741	0	0	0.0902726	2.40329	2.23181
ENSBTAG00000003798	AMFR	-1.39472	6.36047	0.000574914	0.0153833	86.7595	122.582	135.852	109.44	14.2665	87.4741	31.7235	46.5033
ENSBTAG00000048517	NA	2.16526	1.05169	0.000578275	0.0154496	0.637178	0.407927	1.51655	0.608848	0	0.880158	4.36026	5.57223
ENSBTAG00000043098	NA	2.41834	-1.01596	0.000580825	0.0154684	0.292757	0.101982	0.103401	0.076106	0	0.428795	0.652322	1.41494
ENSBTAG00000014064	FGFR2	-1.32379	3.03852	0.000580826	0.0154684	12.0547	11.5579	8.76324	12.5575	0	6.40935	3.43328	3.9239
ENSBTAG00000002882	LMNB1	-1.44091	6.68978	0.000581639	0.0154684	124.267	151.307	139.514	157.159	14.2665	127.262	40.8903	56.7288
ENSBTAG00000002051	ARAP1	-1.73584	4.34309	0.000585261	0.0155265	19.7009	44.0902	16.8716	32.3451	0	23.2903	5.47608	8.12495
ENSBTAG00000005734	GATA6	-1.72286	8.43546	0.000587383	0.0155265	321.344	582.724	619.045	524.827	92.732	341.208	99.3933	166.014
ENSBTAG00000031544	DDIT3	1.52287	5.56611	0.000586889	0.0155265	29.4824	16.1471	42.067	18.4177	171.197	42.7892	95.4794	54.7887
ENSBTAG00000009154	U2SURP	1.63072	7.40751	0.000585715	0.0155265	126.885	55.954	90.9154	63.6246	114.132	153.215	458.016	340.022
ENSBTAG00000000585	LY6G6C	1.35914	4.12052	0.000592209	0.0156304	12.0203	7.71663	13.0458	7.30618	0	16.3393	33.6118	34.8629
ENSBTAG00000020338	CCT6B	1.41126	3.68011	0.000595017	0.0156414	9.95375	6.7648	5.65259	6.46901	0	10.4039	28.3417	24.0977
ENSBTAG00000047760	DUS1L	-1.26042	5.69375	0.000595315	0.0156414	55.4345	71.4893	98.5154	60.5804	14.2665	42.7666	21.2348	30.6764
ENSBTAG00000033190	PGM5	1.63118	3.60004	0.000593881	0.0156414	9.81598	4.41921	7.27254	3.34866	0	11.8031	38.5214	22.1722
ENSBTAG00000020381	FCF1	1.87879	8.28661	0.000597118	0.0156651	205.688	90.8658	141.84	97.5679	121.265	327.035	800.554	688.141
ENSBTAG00000005295	SLC35E1	-1.54084	4.3112	0.000599102	0.0156936	18.9259	44.0222	20.5682	29.6052	0	16.4747	5.63057	10.138
ENSBTAG00000003469	CHURC1	1.80394	6.47451	0.000602852	0.0157682	65.0438	24.8156	44.4194	28.9964	28.5329	76.3255	288.67	200.221
ENSBTAG00000005041	CIB4	5.86921	-3.23025	0.000604966	0.0157998	0	0	0	0	7.13323	0	0.257496	0.14587
ENSBTAG00000052396	NA	1.44168	3.57748	0.000609789	0.0158782	8.92049	6.25489	7.74647	3.8053	0	11.8257	30.333	20.1738
ENSBTAG00000024476	CKS1B	1.57144	7.88397	0.000609662	0.0158782	183.852	77.6422	140.229	77.7803	378.061	174.249	486.1	389.181
ENSBTAG00000048419	NA	2.24116	0.370268	0.000625372	0.0162597	0.378863	0.577897	0.370521	0.608848	0	0.36109	2.43763	4.09894
ENSBTAG00000001692	NDST1	-1.614	4.26178	0.000627259	0.0162603	21.7846	37.1554	17.7161	28.1592	0	24.8701	5.90523	8.00825
ENSBTAG00000003503	C18H16orf87	1.48896	5.20135	0.000626957	0.0162603	26.0037	13.5296	26.3673	14.0035	42.7994	23.516	87.909	63.8034
ENSBTAG00000012658	TMA16	1.61952	6.89251	0.000629388	0.0162913	79.2512	40.4528	64.8066	51.676	35.6661	108.982	273.495	262.172
ENSBTAG00000010833	IL17RE	-2.76202	-1.20484	0.000633902	0.0163354	0.774946	0.543903	0.34467	0.837166	0	0.225681	0.0686655	0.029174
ENSBTAG00000016852	SNIP1	1.56057	4.62083	0.000632445	0.0163354	18.6159	8.83843	14.2263	9.66546	0	20.379	64.3568	48.9393
ENSBTAG00000010543	FGFR4	-1.68624	7.89442	0.000633448	0.0163354	293.326	512.323	244.716	346.891	42.7994	238.59	78.1585	122.487
ENSBTAG00000014970	LAMTOR5	2.18753	7.72356	0.000637759	0.0163623	152.974	42.3225	79.7395	45.968	57.0658	171.698	710.517	513.899
ENSBTAG00000054814	NA	1.60657	5.17227	0.000635967	0.0163623	28.053	13.5636	19.6204	12.2531	7.13323	30.8055	100.818	73.7809
ENSBTAG00000021660	IKBIP	1.51442	3.13398	0.000637455	0.0163623	5.66572	3.80732	6.47119	2.73982	0	7.19924	21.149	15.506
ENSBTAG00000053030	GPR27	-1.70945	4.29669	0.000639063	0.0163716	11.8136	35.3537	37.9051	26.0283	0	17.0615	4.85809	8.72301
ENSBTAG00000018285	VAMP5	1.39594	3.6114	0.000640466	0.0163835	7.28449	8.15855	8.35826	3.8053	0	11.2841	23.0544	25.3376
ENSBTAG00000034366	NA	2.3022	3.32154	0.000648814	0.0165728	9.36824	0.645885	5.54919	1.97876	385.194	12.7736	13.1494	21.1949
ENSBTAG00000030913	MX1	-2.67472	0.379579	0.000651253	0.0166108	0.447747	2.85549	2.46439	2.35929	0	0.451363	0.0343328	0.466783
ENSBTAG00000009274	NA	2.70047	0.0286532	0.000653726	0.0166458	0.327199	0	0.58594	0.152212	0	0.496499	2.33463	2.71318
ENSBTAG00000000275	PARP11	1.41639	2.88527	0.000654535	0.0166458	5.11464	4.01129	4.2653	3.50088	0	6.18367	18.3852	12.7344
ENSBTAG00000046796	NA	-2.05831	1.33739	0.000656114	0.0166617	2.11819	3.19543	3.73106	6.08848	0	1.51207	0.240329	0.962741
ENSBTAG00000015719	PIGF	1.61183	3.11252	0.000663127	0.0167542	7.02618	2.44756	4.92879	3.04424	0	6.68017	20.3422	16.8042
ENSBTAG00000050302	NA	2.12628	1.22849	0.000661557	0.0167542	1.0677	0.33994	1.3356	0.837166	0	0.857589	5.16708	6.37451
ENSBTAG00000001455	HOXA7	1.3785	2.62197	0.000663598	0.0167542	3.80585	2.7875	4.23945	3.57698	0	6.68017	15.1579	8.83971
ENSBTAG00000006661	RALA	1.31177	6.51551	0.000663457	0.0167542	62.2368	43.6822	66.2801	43.9893	221.13	72.376	162.926	112.378
ENSBTAG00000003958	TMEM220	1.35682	1.9663	0.000664797	0.0167602	2.01486	2.37958	1.956	2.89203	0	4.46849	6.84939	6.78295
ENSBTAG00000052101	NA	4.64303	-2.22976	0.000668707	0.0167628	0.137768	0	0	0	0	0.0902726	0.669489	0.218805
ENSBTAG00000004322	FOS	-1.37359	5.18523	0.000668109	0.0167628	38.2823	59.4894	76.1549	30.2141	0	26.6981	15.8102	21.8513
ENSBTAG00000022067	FAM216A	1.47689	2.34274	0.000670665	0.0167628	3.23755	2.00564	3.21405	2.66371	0	4.26538	11.9135	8.2854
ENSBTAG00000001977	YIPF6	1.22592	5.19969	0.000669593	0.0167628	27.4503	16.3511	23.9804	22.6796	35.6661	32.0919	64.9404	69.6674
ENSBTAG00000021965	SUB1	2.03714	8.65339	0.000669065	0.0167628	312.648	85.6308	160.289	102.363	228.263	331.774	1019.34	945.003
ENSBTAG00000012463	ZMAT3	-1.93003	0.245178	0.000670485	0.0167628	0.964377	2.75351	0.973694	2.28318	0	0.406227	0.411993	0.525131
ENSBTAG00000054758	NA	-2.55238	-0.381416	0.000676464	0.0168594	1.77377	0.577897	0.361904	2.05486	0	0.338522	0.102998	0.160457
ENSBTAG00000017815	STX8	1.47354	6.08239	0.00067609	0.0168594	48.2016	32.6002	37.2502	30.2902	28.5329	58.8803	183.491	138.037
ENSBTAG00000048244	NA	2.17564	1.91462	0.000679398	0.0169079	1.60156	0.611891	2.64535	0.76106	0	1.39922	9.11535	9.8608
ENSBTAG00000049568	NA	1.66908	1.69162	0.000680349	0.0169079	2.23873	2.07363	1.14603	0.913272	0	2.52763	7.08972	6.3891
ENSBTAG00000000288	UPF2	1.47758	7.05439	0.0006821	0.0169096	100.089	67.7839	48.5037	66.8972	106.998	101.805	292.155	272.295
ENSBTAG00000021242	COQ7	1.51988	6.49354	0.000682356	0.0169096	59.2231	39.9089	55.018	39.4229	42.7994	80.636	270.267	187.37
ENSBTAG00000027081	ATP10A	-1.44134	4.99297	0.000683614	0.0169168	35.4753	58.2656	33.3124	47.0335	0	34.8678	12.0336	15.7685
ENSBTAG00000053714	NA	2.10576	0.0301507	0.000689765	0.0170448	0.654399	0.16997	0.551473	0.076106	0	1.19611	2.86679	1.19613
ENSBTAG00000053641	NA	1.49094	4.58952	0.000693971	0.0170762	14.2935	11.388	14.7002	11.9486	0	17.1292	61.8333	49.9458
ENSBTAG00000021939	ELAC2	-1.6555	5.29116	0.000693896	0.0170762	34.8209	65.9143	81.5662	37.5964	0	42.1347	10.5402	19.7216
ENSBTAG00000015925	SDHAF3	1.81561	5.15261	0.000692556	0.0170762	25.4527	9.04239	19.741	8.98051	0	28.8195	95.3249	75.6772
ENSBTAG00000008642	POLR1D	1.25657	5.73743	0.00069636	0.0170868	40.3661	24.1697	36.0698	27.9309	42.7994	48.4538	113.538	88.3533
ENSBTAG00000054776	TXNDC17	1.94572	5.9058	0.000696201	0.0170868	33.3916	17.3369	35.794	15.2973	0	51.162	208.297	137.453
ENSBTAG00000050540	NA	1.93852	5.14113	0.00069965	0.0171018	24.0578	7.64864	19.2843	8.14334	0	27.7814	109.213	78.9156
ENSBTAG00000010508	BLVRB	1.52819	6.37531	0.000699914	0.0171018	47.53	32.6342	57.8185	34.9327	28.5329	69.2165	193.482	174.125
ENSBTAG00000003018	FSTL3	-1.3037	3.5755	0.000698278	0.0171018	11.4692	17.1669	23.8167	12.177	14.2665	6.43192	5.49324	6.87047
ENSBTAG00000015156	NDUFB1	2.25217	8.88647	0.000701426	0.0171148	282.356	77.2003	204.493	92.3166	171.197	351.228	1401.02	1189.92
ENSBTAG00000005565	CLN6	-1.46611	4.98065	0.000707587	0.017147	27.9842	50.2091	59.7486	37.6725	0	28.6164	10.1797	17.2856
ENSBTAG00000043305	NA	2.3459	-0.963375	0.000708114	0.017147	0.241094	0.101982	0.189569	0.076106	0	0.270818	1.02998	1.28365
ENSBTAG00000051764	NA	1.8695	0.211821	0.000708422	0.017147	0.585515	0.203964	0.577323	0.684954	0	0.902726	2.28313	2.50896
ENSBTAG00000054731	NA	-1.85962	2.33487	0.000708502	0.017147	7.43948	7.64864	5.66983	7.07786	0	5.46149	0.80682	1.96924
ENSBTAG00000018473	MARCO	2.01451	3.24574	0.000708642	0.017147	7.18117	3.84132	3.06757	1.59823	0	4.01713	28.0499	21.2824
ENSBTAG00000008462	FAM43A	-1.8289	1.93949	0.000704285	0.017147	4.25359	6.7648	4.67028	5.55574	0	3.6109	0.720988	1.42952
ENSBTAG00000021346	CCDC34	1.43421	6.32525	0.000721178	0.017324	54.4701	38.6511	46.2978	37.1397	35.6661	67.6142	190.942	161.595
ENSBTAG00000047655	SERPINA7	3.56888	-1.02247	0.000717557	0.017324	0.361642	0	0	0.152212	0	0.473931	1.08148	0.948154
ENSBTAG00000011045	MRPS36	1.80008	6.26537	0.000722588	0.017324	58.5687	20.3624	38.0775	24.2017	21.3997	66.7566	248.26	170.901
ENSBTAG00000017895	CLEC10A	1.4124	2.66177	0.000719705	0.017324	3.85751	2.8215	2.99002	4.79468	0	5.34865	13.0636	11.8155
ENSBTAG00000001097	FKBP7	1.84011	0.814221	0.000722908	0.017324	1.23991	0.33994	0.741041	0.837166	0	1.4895	4.66926	2.64024
ENSBTAG00000007177	EMP2	1.34848	4.10794	0.000720187	0.017324	11.9858	7.17272	12.2789	8.52387	0	15.0755	36.1181	32.6894
ENSBTAG00000050106	NA	1.726	1.3823	0.000720701	0.017324	1.20547	1.1218	1.84399	0.76106	0	1.78288	6.59189	4.60949
ENSBTAG00000046759	NA	2.43933	-0.705093	0.000724012	0.0173266	0.361642	0.135976	0.0947843	0.152212	0	0.315954	1.02998	1.80879
ENSBTAG00000018314	MED11	1.46881	3.10906	0.000726292	0.0173574	5.16631	3.9093	6.0145	4.18583	0	6.61247	23.2604	16.0311
ENSBTAG00000020266	SLC19A2	-1.39941	3.27828	0.000729762	0.0174164	10.9526	14.3115	13.4766	13.4708	0	9.02726	3.26161	4.66783
ENSBTAG00000040067	HIPK4	-3.76747	-1.29818	0.000732062	0.0174475	0.17221	0.985825	0.939227	0.152212	0	0.157977	0	0.029174
ENSBTAG00000039066	NA	3.06814	1.35586	0.000734976	0.017493	0.654399	0.101982	2.79183	0.152212	0	0.496499	6.33439	7.13303
ENSBTAG00000054943	MED31	1.41198	6.08398	0.000745188	0.0177119	48.305	26.6173	46.3151	29.9097	35.6661	63.6873	163.784	128.336
ENSBTAG00000006609	ERRFI1	-1.38711	5.47261	0.0007465	0.017719	46.4451	66.3222	86.2021	46.7291	0	39.8328	16.6342	25.1625
ENSBTAG00000047755	FNDC10	-1.9285	1.43409	0.000752524	0.0177893	2.41094	5.13309	4.48071	2.96813	0	2.36965	0.549324	0.831458
ENSBTAG00000050071	NA	2.19782	2.16003	0.000751097	0.0177893	1.75654	0.645885	2.9297	1.2177	0	1.33152	9.69901	14.2223
ENSBTAG00000010610	DDIT4L	1.72267	3.95961	0.0007519	0.0177893	14.2073	6.49284	4.66167	6.46901	0	11.7354	49.4392	31.785
ENSBTAG00000006463	DLST	-1.65941	3.97215	0.000757118	0.0178452	28.2597	22.538	7.13468	30.3663	0	12.2319	5.04692	6.22864
ENSBTAG00000048817	SSX5	2.08195	-0.80122	0.000758979	0.0178452	0.361642	0.0679879	0.232652	0.152212	0	0.812453	1.28748	0.729349
ENSBTAG00000052449	NA	2.24801	-1.08183	0.000757293	0.0178452	0.206652	0.135976	0.215419	0	0	0.564204	0.532158	1.25448
ENSBTAG00000050595	NA	1.51634	1.98017	0.000758834	0.0178452	2.44539	1.42775	2.01632	2.66371	0	3.24981	8.97802	6.78295
ENSBTAG00000049868	CT83	1.97124	-0.733548	0.000761506	0.0178461	0.34442	0.135976	0.198185	0.304424	7.13323	0.586772	1.09865	1.06485
ENSBTAG00000013674	EDNRA	1.5723	4.80348	0.000761779	0.0178461	22.6629	8.63446	15.0362	11.0354	14.2665	19.3409	70.2963	56.0286
ENSBTAG00000018987	NA	1.76533	6.47923	0.000762084	0.0178461	79.2856	24.3397	41.6879	28.5398	28.5329	83.5473	241.273	181.302
ENSBTAG00000015202	DMAC2L	1.53141	4.1086	0.00077179	0.0180491	13.1052	7.64864	10.2798	6.16459	0	14.1051	51.5335	34.1919
ENSBTAG00000043583	NA	2.39889	0.69557	0.000775624	0.0181145	0.568294	0.0679879	0.861676	0.608848	0	0.677044	2.93545	5.33883
ENSBTAG00000034992	MCTS1	1.55492	4.73222	0.000777096	0.0181246	18.3576	8.39651	15.7084	12.1009	7.13323	17.4903	57.0096	62.8699
ENSBTAG00000008165	ITGA2B	1.21774	2.97885	0.000779473	0.0181558	4.89077	4.96312	5.03219	4.94689	35.6661	8.68873	14.1451	9.83162
ENSBTAG00000030210	SLCO6A1	3.29753	-1.88289	0.000783872	0.0182339	0.0688841	0.0679879	0.0258503	0	0	0.36109	0.944151	0.0875219
ENSBTAG00000017460	PRORSD1	1.53362	5.65289	0.000789303	0.0182669	40.5555	20.0564	24.5405	20.6247	14.2665	42.6087	130.396	102.401
ENSBTAG00000015639	ERAL1	-1.66252	6.20402	0.000789477	0.0182669	109.973	135.874	58.7749	109.745	0	92.8905	21.1146	38.1304
ENSBTAG00000021334	C24H18orf32	1.45234	6.97373	0.000789289	0.0182669	100.64	44.974	77.7318	49.2406	164.064	84.4951	253.959	239.649
ENSBTAG00000024623	NA	1.95437	0.593523	0.000787198	0.0182669	0.84383	0.237958	0.818592	0.608848	0	0.925294	3.84527	2.88822
ENSBTAG00000023513	DNAJC19	1.71843	6.34627	0.000792313	0.0183082	60.1014	26.1074	43.6611	25.876	21.3997	71.8118	243.265	176.021
ENSBTAG00000031332	RBKS	1.31883	2.75955	0.000794905	0.0183191	3.89195	3.84132	4.29115	4.41415	0	6.99612	16.7887	10.1088
ENSBTAG00000012824	INTU	1.3146	3.03115	0.000795782	0.0183191	6.75064	3.87531	4.86847	3.88141	0	8.44049	17.2179	12.8949
ENSBTAG00000012040	GIT1	-2.13352	5.01326	0.000795934	0.0183191	34.8209	78.2541	18.6984	54.8724	7.13323	41.6157	3.51911	11.1882
ENSBTAG00000009863	BHLHE40	-1.36363	2.81484	0.000802383	0.0184432	7.43948	12.2038	7.79817	11.2637	0	5.43892	2.79812	3.26748
ENSBTAG00000054306	NA	1.50266	2.04578	0.000806845	0.0184579	2.65204	1.52973	3.00725	1.67433	0	3.67861	9.01235	7.23514
ENSBTAG00000032705	CALM	1.46357	6.08843	0.00080416	0.0184579	56.7088	21.8241	41.1536	28.2353	49.9326	59.7604	168.66	124.675
ENSBTAG00000015817	ELK1	-1.66983	4.66585	0.000807253	0.0184579	30.619	53.2005	20.2063	38.8902	0	24.0802	5.35591	13.0845
ENSBTAG00000004124	CPOX	-1.3236	4.45701	0.000805774	0.0184579	23.1795	32.4982	37.7414	26.4849	14.2665	17.9191	6.69489	11.159
ENSBTAG00000021515	ZDHHC19	1.74182	1.36088	0.000815758	0.0186036	1.10215	0.883843	2.46439	0.837166	21.3997	2.21168	5.42458	3.9239
ENSBTAG00000005936	DMC1	1.56546	1.52665	0.000815296	0.0186036	1.7221	1.01982	1.88707	1.36991	0	2.36965	6.74639	4.79912
ENSBTAG00000039462	PCLAF	1.58127	2.22767	0.000818239	0.0186358	2.99646	1.1218	3.91201	1.59823	0	6.25138	10.3342	6.50579
ENSBTAG00000013917	NA	-1.78233	4.53417	0.000819857	0.0186483	27.9669	46.5377	14.5968	40.0318	0	31.618	5.90523	9.14604
ENSBTAG00000045497	NA	1.41522	4.27656	0.000825196	0.0186854	15.4817	8.26053	12.7183	8.21945	0	20.7176	57.061	33.0979
ENSBTAG00000050377	NA	1.32754	4.90003	0.000824203	0.0186854	22.6629	19.1046	13.7696	14.6885	21.3997	23.8545	68.6827	52.6006
ENSBTAG00000053803	NA	2.57728	-1.05315	0.000825771	0.0186854	0.292757	0	0.103401	0.152212	0	1.0607	0.99565	0.393848
ENSBTAG00000013018	AMPD2	-1.66532	3.04324	0.000823388	0.0186854	9.55767	12.3398	14.3383	8.52387	0	9.2078	1.87114	3.51546
ENSBTAG00000007714	ZNF235	-1.58602	2.74006	0.000827333	0.0186964	7.18117	8.46449	12.7183	8.29556	0	5.80001	1.61364	3.03409
ENSBTAG00000006471	OSBPL11	-1.52441	4.57009	0.000830338	0.0187401	27.8292	38.4132	25.3333	37.5964	0	30.8055	6.55756	12.1655
ENSBTAG00000002728	ARID1B	-1.96568	4.72705	0.000832642	0.0187535	30.5329	55.4441	11.0898	53.9592	0	28.6615	5.73357	9.68575
ENSBTAG00000052435	NA	1.62537	1.80655	0.000837381	0.0187535	2.3765	1.08781	2.0077	1.59823	0	2.4825	8.42869	6.31616
ENSBTAG00000004872	MRPL20	1.73956	8.62331	0.000836601	0.0187535	255.405	125.608	226.061	122.759	335.262	297.674	1027.67	773.343
ENSBTAG00000012953	ASTN1	2.36778	-0.716216	0.00083709	0.0187535	0.327199	0.16997	0.120635	0.152212	0	0.24825	1.63081	1.22531
ENSBTAG00000017091	CMTR1	-1.41118	6.03785	0.000836178	0.0187535	77.6152	104.735	79.1277	96.3502	35.6661	73.7076	17.9732	31.9601
ENSBTAG00000038777	MSMP	-1.85473	0.654076	0.000835619	0.0187535	1.51545	2.61753	2.38684	2.35929	0	1.12841	0.291828	0.554305
ENSBTAG00000007286	H2AC5P	1.82785	0.833035	0.000841313	0.0188174	0.895493	0.815855	1.17188	0.228318	0	1.28638	4.0856	3.55922
ENSBTAG00000034255	EIF5B	1.51438	8.35997	0.000850188	0.0188769	246.485	160.587	114.474	163.095	420.86	259.443	663.154	607.518
ENSBTAG00000015293	NXPH3	-2.88344	-0.756756	0.000847511	0.0188769	0.602736	1.25778	0.189569	2.20707	0	0.203113	0.0343328	0.14587
ENSBTAG00000038476	H2AC18	1.65347	2.864	0.000850361	0.0188769	9.14436	3.3994	2.30929	2.89203	14.2665	6.68017	18.0419	8.63549
ENSBTAG00000021046	ELAVL4	1.81615	1.37039	0.000850466	0.0188769	1.48101	0.985825	0.560089	1.82654	0	1.82802	6.91805	4.28857
ENSBTAG00000022498	NA	2.3578	1.57103	0.000848456	0.0188769	2.72092	0.203964	1.16326	0.608848	0	1.60234	8.94368	5.16379
ENSBTAG00000009734	XPA	1.24302	4.72702	0.000846065	0.0188769	20.5791	13.5976	14.3383	16.4389	28.5329	20.6499	52.7866	45.7885
ENSBTAG00000020425	TFAP2D	1.74396	0.0199609	0.000852129	0.0188898	0.551073	0.33994	0.525622	0.456636	0	1.10584	2.57496	1.18155
ENSBTAG00000046609	DPPA3	1.35266	7.88452	0.000855142	0.0189325	174.725	81.6535	152.56	126.564	335.262	234.867	435.185	361.64
ENSBTAG00000052152	NA	2.10235	1.7475	0.000856485	0.0189382	1.68766	0.577897	2.61949	0.456636	0	1.91829	9.21835	6.52038
ENSBTAG00000010909	SLC30A1	-1.35555	3.73033	0.00086076	0.0190086	16.5322	18.0168	14.166	22.6796	0	12.6607	5.25291	6.14112
ENSBTAG00000046587	CST6	1.83836	1.86546	0.000862444	0.0190217	2.16985	0.849849	2.37823	1.2938	0	2.23425	11.6388	6.85588
ENSBTAG00000037728	PAGE4	2.12496	0.534358	0.000867483	0.0191087	0.551073	0.135976	0.560089	1.06548	0	0.789885	3.29595	3.39877
ENSBTAG00000052265	NA	1.29632	3.98306	0.000870308	0.0191468	13.1741	6.79879	8.87526	9.05662	14.2665	13.5409	34.4529	24.6228
ENSBTAG00000014771	RBMX2	1.34314	4.86191	0.000873173	0.0191615	24.4194	10.7081	15.4154	16.8955	21.3997	24.0125	55.4646	58.8293
ENSBTAG00000006484	NA	1.47813	2.20879	0.000872503	0.0191615	3.30644	2.10763	2.55918	2.13097	0	3.45293	9.61317	9.17521
ENSBTAG00000012684	CCL19	1.9539	4.74468	0.000877498	0.0192322	23.92	5.74498	11.5809	7.00175	0	16.8358	74.7253	59.6607
ENSBTAG00000030669	FGGY	1.48719	1.86249	0.000878821	0.019237	2.89313	1.6997	1.84399	1.44601	0	3.20468	7.12405	7.07468
ENSBTAG00000000359	EIF3J	1.93373	8.53675	0.000881111	0.019263	216.468	103.546	199.211	97.4918	199.73	236.379	963.36	942.085
ENSBTAG00000053210	SNRPG	2.42547	9.28339	0.00089765	0.0193759	412.185	98.6844	184.157	120.4	156.931	480.882	1951.59	1517.03
ENSBTAG00000046623	NA	1.6935	5.72558	0.000899313	0.0193759	43.5175	14.4134	25.5659	20.092	14.2665	44.0304	156.437	112.67
ENSBTAG00000052708	RC3H1	1.21467	5.88393	0.000898228	0.0193759	38.2479	37.2234	32.2094	39.5751	92.732	38.6818	116.388	89.3307
ENSBTAG00000044175	CENPK	1.34531	5.06651	0.000894612	0.0193759	26.6237	12.9517	23.8081	13.8513	21.3997	30.3993	72.6996	58.3333
ENSBTAG00000019097	CNTNAP1	-1.75292	5.59478	0.000899212	0.0193759	61.2724	93.3474	27.1428	92.2405	0	60.0538	14.4541	21.2241
ENSBTAG00000007217	TMEM94	-1.75528	3.42861	0.000892186	0.0193759	11.6242	25.4615	10.883	13.623	0	15.1207	2.66079	4.05518
ENSBTAG00000006689	TECTB	2.28262	-0.590883	0.000896634	0.0193759	0.223873	0.135976	0.534239	0	0	1.03813	0.669489	1.57539
ENSBTAG00000054879	NA	1.38642	3.55426	0.000900715	0.0193759	9.57489	4.41921	6.10928	6.62122	0	9.72687	24.9084	22.5661
ENSBTAG00000005161	ATP8B2	-2.45265	4.67951	0.000891281	0.0193759	47.9089	32.7702	3.40362	72.3007	0	17.0615	3.38178	6.97258
ENSBTAG00000005443	MIER1	1.29194	5.40941	0.000895748	0.0193759	31.945	22.0281	24.8593	22.1468	7.13323	40.4421	90.0892	77.4131
ENSBTAG00000008935	PFDN5	1.59808	6.82693	0.000900409	0.0193759	87.2245	42.5604	60.5586	42.9999	42.7994	115.707	342.521	228.155
ENSBTAG00000020663	ORMDL2	1.34148	4.48526	0.000896196	0.0193759	14.6034	8.36251	16.9319	13.9274	14.2665	22.6358	65.2837	36.4529
ENSBTAG00000006547	CCDC25	1.5628	5.20024	0.000888738	0.0193759	24.4194	14.8214	23.6272	14.0035	0	30.5347	102.14	75.6481
ENSBTAG00000026809	NA	1.54016	1.57997	0.000906018	0.0194421	2.01486	1.18979	1.86122	1.2177	0	2.39222	5.63057	6.35992
ENSBTAG00000015012	PTRHD1	1.4914	5.9145	0.000905218	0.0194421	43.4142	21.8241	42.067	21.0053	28.5329	53.0351	148.987	118.826
ENSBTAG00000052495	NA	2.84277	-1.65609	0.000907297	0.0194456	0.0861051	0	0.0517006	0.304424	0	0.225681	0.686655	0.583479
ENSBTAG00000012010	PANX1	-1.74026	2.77982	0.000910758	0.0194719	7.68058	12.2718	6.39364	11.0354	0	9.52376	1.81964	2.3485
ENSBTAG00000018864	CENPU	1.20424	5.2235	0.000910568	0.0194719	27.6053	16.3851	28.151	20.7769	42.7994	32.3176	72.322	61.1486
ENSBTAG00000040564	NA	2.7457	1.55107	0.000913345	0.0195033	1.22269	0.033994	1.50793	0.228318	0	1.19611	7.93087	7.99366
ENSBTAG00000046486	NA	1.96235	4.03756	0.000915161	0.0195182	9.7471	2.54955	11.0898	3.12035	0	10.2008	43.6541	37.7803
ENSBTAG00000019953	CYBB	-1.43448	2.67387	0.000921699	0.0196336	7.3706	11.5239	6.00588	10.5787	0	4.80701	2.0428	3.17996
ENSBTAG00000049660	U1	2.58262	-0.0402566	0.000924695	0.0196495	0.912714	0.237958	0.180952	0.076106	0	0.338522	2.91828	1.69209
ENSBTAG00000014447	RPS6KA1	-1.21525	6.78465	0.000923773	0.0196495	116.414	168.474	171.741	149.777	71.3323	94.064	44.3751	54.3365
ENSBTAG00000049910	CHCHD7	1.90503	7.6391	0.000928747	0.0197116	132.585	47.9315	111.561	50.5344	78.4655	171.27	645.113	461.109
ENSBTAG00000001938	CKS2	2.19536	10.6835	0.000934932	0.0198187	950.566	308.121	765.28	334.943	1683.44	1160.07	4175.04	3778.9
ENSBTAG00000035286	CMC1	1.42685	5.00604	0.000937512	0.019842	24.6088	14.2095	17.2938	14.9929	0	26.7658	71.5323	64.1827
ENSBTAG00000038292	C3H1orf216	-1.22624	4.35578	0.000938304	0.019842	18.4265	29.5068	36.2766	27.0937	0	16.6102	9.28701	11.7133
ENSBTAG00000005815	RNF31	-1.64596	4.10907	0.000943195	0.0199213	13.3291	34.0619	25.5918	22.0707	0	18.9347	4.06843	8.02284
ENSBTAG00000002854	TMEM63A	-1.32864	3.71095	0.000945609	0.019924	16.8594	23.2519	16.3805	14.384	0	11.3969	4.53192	7.00175
ENSBTAG00000017219	DDX51	-1.56503	6.19338	0.000945108	0.019924	62.1679	99.0584	161.09	90.1095	0	71.3379	24.7368	38.6263
ENSBTAG00000034147	OLFML2B	-2.68462	-0.151789	0.000951043	0.0200143	0.895493	2.2436	0.301587	2.05486	28.5329	0.473931	0.120165	0.0875219
ENSBTAG00000008792	RNASE6	1.60283	2.05778	0.000953477	0.0200414	2.47983	2.10763	2.31791	1.67433	0	2.23425	9.802	8.25623
ENSBTAG00000007371	SCAMP1	1.20559	3.65193	0.000961662	0.0201308	9.90209	6.7308	8.29794	6.46901	0	13.1347	25.0972	20.2176
ENSBTAG00000040422	UTP23	1.27758	6.22228	0.000961456	0.0201308	64.4583	33.1441	40.1024	39.4229	64.1991	65.4702	159.304	126.425
ENSBTAG00000015089	LGALS1	2.00813	8.55604	0.000962344	0.0201308	148.032	106.571	213.541	138.665	92.732	331.481	1131.38	880.762
ENSBTAG00000015171	CDK20	-1.13595	5.60928	0.000961843	0.0201308	62.254	59.5914	83.6687	58.8299	7.13323	41.5931	24.8913	30.7056
ENSBTAG00000013531	CENPS	1.74082	7.28665	0.00096441	0.0201372	109.319	52.4867	76.198	52.2087	64.1991	111.238	426.276	364.864
ENSBTAG00000013426	SETD9	1.25914	3.40473	0.000964958	0.0201372	8.19721	4.4872	7.78955	5.25131	0	11.1712	21.3378	17.2272
ENSBTAG00000003161	YBEY	1.34688	5.67398	0.000971766	0.0202295	36.4052	17.3709	37.1124	27.5504	42.7994	42.9246	121.006	88.6597
ENSBTAG00000013477	GCHFR	1.52537	5.65532	0.000974021	0.0202295	27.9497	21.9261	34.7772	21.3858	0	42.2701	124.37	102.357
ENSBTAG00000020546	TRDMT1	1.31286	4.18941	0.000973747	0.0202295	15.8261	7.58065	11.2104	9.96989	78.4655	15.5495	32.8908	27.0151
ENSBTAG00000019203	S100A4	1.53789	4.75301	0.000971783	0.0202295	23.4378	8.60047	11.5292	13.3947	0	22.5456	60.3913	55.2409
ENSBTAG00000045699	CTNNA3	1.50339	2.92005	0.000975486	0.0202358	6.02736	2.85549	3.02448	4.49025	0	5.70974	18.6255	13.5075
ENSBTAG00000020620	RGS2	1.9334	2.23997	0.000979482	0.0202946	3.27199	0.33994	3.10203	1.59823	64.1991	8.25994	4.82375	9.10227
ENSBTAG00000051000	NA	1.29947	4.76742	0.000986705	0.02042	22.4907	12.7477	16.053	13.3186	0	27.6008	59.7047	45.2342
ENSBTAG00000010984	CDKN2AIPNL	1.69172	6.58244	0.000988797	0.020439	61.7546	32.8382	57.198	33.4866	28.5329	71.2928	277.134	219.359
ENSBTAG00000050132	NA	1.63213	0.126442	0.000990827	0.0204568	0.619957	0.679879	0.361904	0.532742	0	1.44436	2.31746	1.35659
ENSBTAG00000047083	FJX1	-1.83921	0.490587	0.00099953	0.0206121	0.740504	2.31159	2.46439	2.5876	0	0.744749	0.411993	0.539718
ENSBTAG00000031347	SPDYA	1.53008	2.43317	0.00100682	0.0207379	4.89077	1.83567	2.47301	2.81592	21.3997	4.26538	8.90935	10.3859
ENSBTAG00000003280	MGC137055	2.21013	3.06563	0.00101054	0.0207899	10.4704	0.509909	4.29115	2.13097	199.73	13.3378	15.6729	9.33567
ENSBTAG00000005265	ZCCHC9	1.30119	4.9526	0.00101362	0.0208273	26.4859	12.4078	18.2331	16.2867	28.5329	24.9152	59.5502	59.2085
ENSBTAG00000011677	H1-2	1.82285	8.53373	0.00101475	0.0208273	214.729	140.361	160.125	140.035	142.665	309.883	960.047	873.118
ENSBTAG00000038620	CIR1	1.54971	6.75655	0.00101808	0.0208713	85.7951	40.4188	52.3382	45.1309	42.7994	96.9076	275.023	221.328
ENSBTAG00000038422	NA	1.87036	2.27925	0.00102305	0.0209486	1.94598	1.18979	5.20452	1.67433	0	3.20468	14.1451	8.63549
ENSBTAG00000055060	NA	1.67208	5.07755	0.0010278	0.021021	28.8969	12.1358	15.1138	10.5026	0	25.186	72.94	80.6806
ENSBTAG00000002520	CELF1	-1.28776	6.68547	0.00103317	0.0210815	126.902	144.304	155.188	132.044	28.5329	124.779	46.2462	55.3868
ENSBTAG00000005469	CCAR2	-1.32347	6.95917	0.0010329	0.0210815	148.841	210.864	151.371	174.511	42.7994	131.324	47.0702	70.6156
ENSBTAG00000051189	NA	1.80382	1.33895	0.00103606	0.021113	1.20547	0.815855	2.07664	0.532742	0	1.71518	5.80224	5.12003
ENSBTAG00000000281	MND1	1.52006	4.90507	0.00104076	0.021113	26.7098	10.7081	13.3043	13.5469	0	25.7051	65.6957	61.5133
ENSBTAG00000008832	CCL1	1.55505	1.53453	0.00103903	0.021113	2.03208	1.22378	1.51655	1.2938	0	2.0537	6.21423	5.68892
ENSBTAG00000014215	CCDC86	-1.37545	5.92786	0.00103754	0.021113	75.5831	91.6817	108.002	58.7538	0	59.625	22.9858	35.2567
ENSBTAG00000003086	NA	2.60613	1.89581	0.00104059	0.021113	1.27436	0.305946	4.60997	0.38053	0	1.15098	7.63904	11.0569
ENSBTAG00000024809	MGC137030	1.74899	4.03547	0.00104307	0.0211352	16.8594	5.0311	8.81494	3.19645	0	13.2926	34.2469	36.6863
ENSBTAG00000004328	CHST10	-1.23438	3.17297	0.00104837	0.021218	9.90209	14.4814	12.5977	11.5681	0	7.40235	4.15426	4.33233
ENSBTAG00000034220	NA	1.29131	2.76757	0.0010505	0.0212364	4.15027	4.14726	5.66983	2.28318	0	9.41092	13.2181	9.16062
ENSBTAG00000012562	RNF26	-1.74826	4.44749	0.00105803	0.0213523	22.3357	31.4784	42.0239	24.0495	14.2665	21.372	3.03845	7.84779
ENSBTAG00000024605	DYNLL1	1.97229	9.23091	0.00106113	0.0213523	341.045	205.459	243.148	186.916	242.53	496.273	1683.32	1394.05
ENSBTAG00000039513	GCNT2	-1.4145	3.03737	0.00106076	0.0213523	9.64377	14.5154	8.0739	12.3292	0	7.28951	3.05562	3.50087
ENSBTAG00000010777	CARS1	-1.34956	7.2269	0.00106108	0.0213523	151.786	259.238	238.641	186.84	42.7994	149.514	68.9059	77.5152
ENSBTAG00000000053	FILIP1	1.09846	3.91412	0.00106425	0.0213903	10.8837	10.5721	8.93558	9.36104	28.5329	15.2109	25.1659	21.8805
ENSBTAG00000013587	TXNL4A	1.4641	7.24055	0.00106898	0.0214497	98.5215	59.0815	99.4115	68.952	106.998	119.024	370.948	301.134
ENSBTAG00000016429	TMEM205	1.47192	3.68616	0.00106966	0.0214497	7.61169	4.82714	10.8916	5.023	0	11.2389	34.8993	23.4996
ENSBTAG00000033248	CDH3	-1.4813	4.10741	0.00107443	0.0214791	17.3071	29.4388	26.8671	20.6247	0	16.5199	4.17143	9.55447
ENSBTAG00000055316	NA	1.61667	1.86731	0.00107482	0.0214791	2.42816	0.883843	2.73151	1.2938	0	3.27238	8.29136	6.43286
ENSBTAG00000017122	HSPG2	-1.93711	5.50405	0.00107404	0.0214791	28.4836	107.523	34.6997	89.8812	14.2665	54.818	7.93087	15.6372
ENSBTAG00000054084	NA	1.32611	5.27175	0.00108433	0.0216444	22.6112	19.0366	28.9437	21.0053	28.5329	28.7518	98.2089	72.3222
ENSBTAG00000010939	CXHXorf58	2.28586	-0.37357	0.00108949	0.0217224	0.533852	0.101982	0.361904	0	14.2665	0.541635	1.7853	1.44411
ENSBTAG00000007112	HSPB11	1.7385	1.58703	0.00109073	0.0217224	2.63482	0.815855	1.36145	1.06548	0	2.14397	7.14121	5.51388
ENSBTAG00000010362	NOSTRIN	1.35781	2.65087	0.00109223	0.0217276	5.02854	2.92348	4.12743	2.43539	0	6.00313	11.141	12.5594
ENSBTAG00000012761	PTK7	-1.79229	6.33638	0.00110665	0.0219435	82.8159	178.4	62.1182	139.883	0	98.3294	19.1405	41.5729
ENSBTAG00000045643	FOXD2	-1.59536	2.67352	0.0011067	0.0219435	9.05826	9.28035	7.03989	8.67609	0	9.23037	2.0428	2.24639
ENSBTAG00000048280	C5H12orf73	1.99867	6.00092	0.00110686	0.0219435	39.7117	13.3596	34.6049	14.7646	0	49.853	189.895	147.824
ENSBTAG00000020937	SNAPC1	1.48726	3.98365	0.00111204	0.0219523	20.4586	6.22089	8.86665	5.0991	14.2665	13.5409	31.8093	27.4089
ENSBTAG00000039582	NDUFC1	2.47407	8.85563	0.00111359	0.0219523	265.738	65.6423	151.353	83.1839	49.9326	405.504	1567.14	1143.08
ENSBTAG00000023666	NA	1.82206	0.362679	0.00110901	0.0219523	0.533852	0.441921	0.568706	0.913272	164.064	0.654476	2.52346	2.71318
ENSBTAG00000016725	KIAA1143	1.74156	7.04119	0.00111039	0.0219523	95.5078	46.5377	53.0879	48.5556	35.6661	93.0259	340.341	308.179
ENSBTAG00000048824	PET100	2.53242	7.21669	0.00111309	0.0219523	76.6852	24.9856	51.1922	23.1362	0	112.525	569.804	389.749
ENSBTAG00000044038	TEN1	1.54288	1.53387	0.00111507	0.0219566	1.68766	1.32576	2.17142	0.837166	0	2.77588	7.03822	4.1427
ENSBTAG00000038748	HBG	1.77439	5.33446	0.0011169	0.0219678	41.7438	7.8866	21.7142	11.3398	14.2665	32.3853	91.7371	86.9676
ENSBTAG00000005315	NA	1.14499	5.73093	0.00111862	0.0219733	49.5449	27.977	30.2793	27.9309	64.1991	54.2087	101.058	74.4811
ENSBTAG00000049452	UBL5	2.10014	9.87858	0.0011197	0.0219733	607.058	195.261	412.209	210.357	599.191	741.251	2743.34	2014.24
ENSBTAG00000042439	NA	3.19021	-1.9576	0.00112189	0.0219916	0.17221	0	0.034467	0	0	0.180545	0.549324	0.48137
ENSBTAG00000010465	C29H11orf98	1.63514	7.59347	0.00112334	0.0219952	129.743	59.9993	124.064	65.9078	121.265	149.13	506.357	406.991
ENSBTAG00000042741	NA	1.90633	1.37518	0.00112521	0.0220071	1.51545	0.373933	1.9043	0.608848	0	1.85059	6.36873	5.16379
ENSBTAG00000023186	NA	1.58306	3.22641	0.00112863	0.0220158	7.35338	2.8215	5.0408	4.26194	0	6.18367	26.0242	18.5109
ENSBTAG00000054083	NA	1.59983	1.9307	0.00112944	0.0220158	3.61642	1.39375	1.37006	1.97876	14.2665	3.0467	6.66056	7.13303
ENSBTAG00000030503	H2AJ	1.35147	5.48088	0.00112736	0.0220158	32.0483	21.7901	26.4104	24.1256	0	44.5269	110.431	80.4618
ENSBTAG00000008135	SLIRP	2.24306	7.57373	0.00113624	0.0221237	128.641	35.1158	66.642	38.5096	14.2665	170.457	570.113	454.559
ENSBTAG00000050739	NA	1.9949	-0.47619	0.00114135	0.0221536	0.327199	0.135976	0.31882	0.38053	0	0.451363	1.69947	1.35659
ENSBTAG00000047380	CALCB	1.46549	3.47066	0.00114246	0.0221536	8.66218	3.77333	5.73876	6.54512	0	8.75644	20.8228	30.6181
ENSBTAG00000049367	NA	1.64288	3.49577	0.00114286	0.0221536	10.8148	5.33705	4.06711	3.57698	0	7.35721	28.6679	22.0409
ENSBTAG00000044018	PRR36	-1.76154	2.45943	0.0011403	0.0221536	5.82071	10.9121	4.79953	8.75219	0	5.91285	1.33898	1.91089
ENSBTAG00000013806	EFHB	1.44599	1.75662	0.00115252	0.0221685	2.51427	1.6657	1.8526	1.44601	0	2.93386	7.45021	5.6014
ENSBTAG00000010353	ATP7B	-1.74759	3.37419	0.00114613	0.0221685	10.6254	20.1244	8.47027	17.4283	0	15.7074	2.55779	3.8072
ENSBTAG00000055141	NA	-5.17205	-3.47044	0.00115108	0.0221685	0.154989	0	0.0689341	0.152212	14.2665	0	0	0
ENSBTAG00000016062	C21H14orf28	1.43802	3.04517	0.00115244	0.0221685	6.45788	3.77333	4.91155	3.12035	0	5.93542	17.7844	16.4687
ENSBTAG00000014669	NDUFA12	2.10834	7.74409	0.00114919	0.0221685	126.023	45.9598	97.2229	54.7202	14.2665	232.678	564.808	529.872
ENSBTAG00000049044	NA	3.02266	1.03045	0.00115071	0.0221685	0.619957	0.0679879	3.27437	0	0	0.835021	4.89242	5.17838
ENSBTAG00000009996	DOT1L	-1.71839	6.34856	0.00115069	0.0221685	96.9888	167.692	55.0008	143.384	0	98.6679	24.5479	39.487
ENSBTAG00000050274	NA	2.61135	0.114361	0.00115677	0.0222036	0.34442	0.203964	0.878909	0	14.2665	0.36109	1.76814	3.17996
ENSBTAG00000051220	NA	-1.55183	1.93653	0.00115689	0.0222036	4.13305	4.99711	5.23037	7.00175	0	2.97899	0.944151	1.73585
ENSBTAG00000046939	TMEM250	-1.55038	3.53829	0.00116073	0.0222528	10.7976	23.5238	11.5637	18.0371	0	10.7876	2.98695	5.52846
ENSBTAG00000042780	NA	2.50963	-1.6072	0.00116413	0.0222826	0.103326	0.0679879	0.103401	0.076106	0	0.24825	0.360494	1.03568
ENSBTAG00000010303	ICAM1	-1.39838	3.65669	0.00116484	0.0222826	11.5725	18.7307	23.6616	14.3079	0	11.4872	4.39459	6.03901
ENSBTAG00000001516	CALCB	2.71743	-1.48109	0.00116694	0.0222983	0.120547	0	0.163718	0	0	0.225681	0.909818	0.700175
ENSBTAG00000046003	H2AC19	1.43948	4.65831	0.00117373	0.0224036	27.7775	10.4021	12.2961	12.4814	28.5329	24.7573	82.6733	36.7592
ENSBTAG00000003485	MAGOH	1.78825	8.44986	0.00117573	0.0224172	281.65	93.9593	162.133	101.83	228.263	293.363	884.309	733.287
ENSBTAG00000008417	VPS29	1.62583	7.71429	0.00117988	0.0224718	150.977	61.3931	131.311	68.952	114.132	208.913	530.287	407.677
ENSBTAG00000048390	NCBP2AS2	1.50158	6.13735	0.00118472	0.0225394	58.0865	23.0479	46.5563	22.2991	57.0658	54.6375	180.195	131.793
ENSBTAG00000049543	NA	1.14334	4.68268	0.00118813	0.0225722	19.8731	14.0055	13.9764	18.4938	57.0658	23.3355	46.2634	33.0395
ENSBTAG00000017922	DOLPP1	-1.40335	4.81965	0.00118903	0.0225722	33.891	42.9344	35.2598	39.1185	21.3997	29.474	7.58754	12.4135
ENSBTAG00000054633	KLRC1	1.80841	1.21342	0.00119123	0.0225894	1.75654	0.543903	0.818592	1.14159	0	1.35409	5.66491	4.63866
ENSBTAG00000010130	ZNF335	-1.45227	5.1672	0.00119942	0.02272	38.6612	78.2541	34.7428	49.0123	0	40.4195	13.8704	17.7378
ENSBTAG00000005273	IL1R1	-1.46009	0.645062	0.00120864	0.0228101	1.82543	2.10763	2.49024	2.05486	0	0.789885	0.703822	0.831458
ENSBTAG00000027361	ROMO1	2.35264	9.69604	0.00120985	0.0228101	392.106	161.947	370.839	163.628	213.997	529.471	2687.76	2152.86
ENSBTAG00000033182	HGSNAT	-1.466	3.82784	0.00120855	0.0228101	13.8801	19.3766	27.5392	15.9823	0	14.3985	4.20576	6.97258
ENSBTAG00000021649	NA	1.42481	4.27712	0.0012098	0.0228101	17.1349	7.81861	8.75463	10.1221	0	17.3775	50.2803	35.3442
ENSBTAG00000042357	SNORD21	2.91948	-1.99276	0.00121072	0.0228101	0.034442	0	0.0861676	0.076106	0	0.135409	0.514991	0.568892
ENSBTAG00000009614	NRROS	-1.55941	0.244004	0.00121777	0.0229182	1.53267	1.46174	1.86122	1.59823	0	0.744749	0.480659	0.437609
ENSBTAG00000005751	CDAN1	-1.64063	2.97829	0.00122138	0.0229479	11.0042	14.4134	6.54012	11.1876	0	8.05683	1.7853	3.42794
ENSBTAG00000037421	NA	3.16472	-1.36486	0.00122197	0.0229479	0.895493	0.033994	0.0430838	0	0	0.203113	0.566491	1.07944
ENSBTAG00000000644	S100A5	1.73215	8.18917	0.0012234	0.02295	178.358	86.7866	168.13	108.223	121.265	267.884	752.454	630.843
ENSBTAG00000010131	NA	-1.27305	5.46788	0.00122915	0.023033	46.8756	72.5431	55.3885	64.0813	0	44.0982	17.6814	26.417
ENSBTAG00000002674	GNGT1	2.14169	-0.268389	0.00123439	0.0231064	0.533852	0.203964	0.189569	0.304424	0	0.383658	1.52781	2.27557
ENSBTAG00000018749	NUDT16	1.48258	4.15026	0.00123594	0.0231106	11.9514	6.28888	14.2521	8.37166	99.8652	12.3899	40.3582	22.6828
ENSBTAG00000020161	KLHL22	-1.44514	5.44026	0.00123934	0.0231494	40.4005	80.9396	48.9949	66.1361	28.5329	44.9783	12.4971	17.5627
ENSBTAG00000049002	C1D	1.31891	4.88978	0.00124305	0.0231858	22.6284	12.0679	24.6181	12.0247	78.4655	23.8771	51.0185	43.3817
ENSBTAG00000010265	MGST3	1.59358	6.62263	0.00124395	0.0231858	76.513	37.9373	47.1164	35.6176	42.7994	67.9075	248.174	220.891
ENSBTAG00000010884	NKAP	1.27431	6.37015	0.00124932	0.023261	51.9731	42.4584	57.0516	46.653	85.5987	50.3721	155.819	167.998
ENSBTAG00000007099	AP1G2	-1.40405	5.16783	0.00125503	0.0233424	37.5763	54.9342	50.5028	49.4689	21.3997	42.8795	10.1968	16.3228
ENSBTAG00000014430	CDC26	1.8106	5.65381	0.00125702	0.0233546	34.9415	14.0395	28.5818	12.5575	0	40.1939	144.816	110.701
ENSBTAG00000017530	PLGRKT	1.50383	4.94938	0.0012602	0.0233888	22.2151	10.4361	21.2403	11.3398	0	25.9759	72.8026	60.7256
ENSBTAG00000027409	SLC4A11	-1.46178	3.44984	0.00126549	0.0234621	9.4199	21.8921	15.7256	12.4814	0	9.92998	3.43328	5.09086
ENSBTAG00000026977	PTPRQ	1.23304	2.81619	0.00126909	0.0235038	5.92403	2.92348	4.35146	4.26194	7.13323	7.62803	11.6731	12.0488
ENSBTAG00000045547	AMIGO3	-1.96869	2.93921	0.00127314	0.0235537	6.7162	22.742	4.75645	14.6885	0	7.10896	1.71664	2.31933
ENSBTAG00000001671	RTF1	1.69217	9.20897	0.00127572	0.0235764	372.663	262.909	247.31	237.983	534.992	414.825	1363.27	1297.77
ENSBTAG00000000199	PDP1	-1.27352	4.15135	0.00128058	0.0235946	24.0406	32.9741	19.2498	19.7115	14.2665	13.4055	5.45891	10.2838
ENSBTAG00000019663	DECR1	1.52996	0.274872	0.00128115	0.0235946	0.49941	0.611891	0.853059	0.532742	0	1.39922	2.1973	2.013
ENSBTAG00000003130	CHRNA3	-1.31373	3.30722	0.00128059	0.0235946	10.7115	14.4474	13.3732	14.0035	0	9.79457	3.8796	4.63866
ENSBTAG00000040334	MEX3D	-1.46732	4.16097	0.00128211	0.0235946	22.6112	28.9289	13.0027	35.3893	14.2665	14.0825	4.82375	7.41019
ENSBTAG00000004280	SRPX	1.39611	4.29203	0.00128443	0.0236123	15.74	7.8866	15.0879	7.5345	71.3323	14.8498	38.8132	27.7444
ENSBTAG00000053087	NA	2.04203	-0.397273	0.0012859	0.0236146	0.309978	0.135976	0.413604	0.304424	0	0.406227	1.95697	1.40035
ENSBTAG00000018887	IPO13	-1.1386	5.2012	0.00128943	0.0236544	39.6772	59.3194	51.7867	46.8813	7.13323	32.8818	17.132	21.72
ENSBTAG00000031464	NA	1.31454	3.35706	0.00129381	0.0237099	6.32012	3.87531	9.12515	5.0991	14.2665	8.55333	20.1533	17.3293
ENSBTAG00000025663	RNASE1	1.44723	1.95753	0.00130426	0.0238014	2.22151	1.18979	3.53287	1.82654	14.2665	4.42336	5.85374	6.62249
ENSBTAG00000007813	CMC4	1.76724	0.468818	0.0013038	0.0238014	0.602736	0.509909	0.999544	0.38053	0	0.880158	2.93545	2.96116
ENSBTAG00000002256	YEATS4	1.36774	6.62043	0.00130399	0.0238014	71.7945	37.0874	70.2697	42.6194	71.3323	79.1239	219.301	186.261
ENSBTAG00000009637	SLC12A2	-1.41617	4.4605	0.0013005	0.0238014	29.0863	35.3537	17.2249	37.4442	0	24.2608	8.44586	10.1963
ENSBTAG00000021843	UBQLN2	-1.38422	4.46454	0.00130703	0.0238271	30.2401	30.3906	26.9791	32.1928	0	21.1463	5.44174	13.5659
ENSBTAG00000021037	ARNT	-1.40821	3.65817	0.00130868	0.0238322	14.1212	16.2831	16.7079	20.4725	0	13.6537	3.69077	6.54955
ENSBTAG00000008554	NINJ2	1.793	0.364933	0.00131476	0.023918	0.67162	0.407927	0.921993	0.304424	7.13323	0.880158	2.91828	2.17346
ENSBTAG00000050621	PCBD2	1.35669	4.5047	0.00132408	0.0240625	16.4461	9.24636	17.8367	9.89378	7.13323	22.5681	64.8031	39.4578
ENSBTAG00000008223	NLRC4	1.68111	0.724623	0.00133233	0.0240921	1.15381	0.849849	0.715191	0.532742	21.3997	1.12841	3.86244	2.53813
ENSBTAG00000032775	NA	2.38578	1.20476	0.00133347	0.0240921	0.895493	0.16997	2.01632	0.38053	0	0.835021	6.19706	5.07627
ENSBTAG00000027722	IPO7	-1.47544	4.67264	0.001334	0.0240921	41.6232	37.8353	15.6911	45.0548	0	25.2086	10.1625	11.0569
ENSBTAG00000038532	FOLR3	1.16625	5.14249	0.00133216	0.0240921	19.0637	22.8099	30.0294	17.5805	14.2665	42.9246	75.3604	49.975
ENSBTAG00000052748	NA	1.68573	2.88143	0.00132739	0.0240921	4.73578	1.35976	5.66983	2.43539	0	5.21324	17.7329	14.8495
ENSBTAG00000004659	COQ10B	1.10936	4.25805	0.00133302	0.0240921	16.1017	9.58629	14.3555	10.046	42.7994	20.6047	28.4104	27.9487
ENSBTAG00000032083	DHX33	-1.40252	3.77157	0.00133702	0.0241217	15.3095	23.1159	14.8898	19.8637	0	14.6919	4.25726	6.92881
ENSBTAG00000006786	MED6	1.24973	5.71875	0.00133856	0.0241245	48.5461	23.9657	31.5977	23.5929	42.7994	47.9799	108.612	88.4117
ENSBTAG00000047277	NA	1.42025	4.16304	0.00134014	0.0241281	14.8101	7.37669	11.3569	7.00175	0	15.9331	48.3749	32.8353
ENSBTAG00000015885	PPFIA4	-1.89047	1.34142	0.00134361	0.0241656	4.0986	3.3994	1.82675	4.71857	57.0658	2.09884	0.600823	0.554305
ENSBTAG00000046022	PYY	1.93518	4.45055	0.00134642	0.0241663	17.8065	2.85549	12.5202	4.26194	0	18.867	46.3664	54.7449
ENSBTAG00000015009	LAMTOR4	1.55025	6.1172	0.00134562	0.0241663	42.1743	27.6371	40.223	35.2371	14.2665	50.2367	193.173	153.907
ENSBTAG00000039728	NA	1.34606	4.41726	0.00135023	0.0242098	18.7881	7.78462	13.3043	10.9593	42.7994	13.9471	39.0707	38.2908
ENSBTAG00000009509	NDUFA6	2.20322	8.64264	0.00135545	0.0242783	239.992	97.2907	161.194	90.7945	71.3323	363.302	1612.73	984.738
ENSBTAG00000033136	COX20	1.34068	3.69894	0.00136257	0.024331	11.7275	7.44468	4.69613	7.45839	42.7994	11.1712	25.8526	17.0668
ENSBTAG00000049284	NA	3.03232	-0.396966	0.00136128	0.024331	0.206652	0	0.534239	0	0	0.225681	1.61364	2.15887
ENSBTAG00000051383	DEFB7	2.24665	-0.220816	0.00136197	0.024331	0.809388	0.33994	0.198185	0	0	0.654476	2.11146	1.4587
ENSBTAG00000021814	NA	1.34631	3.27407	0.00137296	0.0244664	7.1295	3.43339	6.95372	5.25131	14.2665	7.19924	20.7542	15.681
ENSBTAG00000038156	DYNLT3	1.3645	4.34665	0.0013722	0.0244664	15.2234	8.05657	10.5986	12.7858	0	15.5043	38.6244	46.6637
ENSBTAG00000014060	LSM6	1.89495	7.04547	0.00137837	0.0245377	97.0405	31.2744	63.5486	31.6601	28.5329	96.885	361.369	314.276
ENSBTAG00000018152	MYADM	-1.44929	7.5237	0.00137991	0.0245402	195.872	339.566	234.945	269.339	92.732	186.074	46.8299	92.0001
ENSBTAG00000002370	ZNF792	-1.88895	2.60645	0.00138382	0.0245768	8.97215	10.0622	3.99818	10.5787	0	8.41792	1.15015	2.07135
ENSBTAG00000013881	GJA4	-2.00212	2.13421	0.00138479	0.0245768	3.94361	9.41632	5.90248	4.64247	28.5329	4.82958	0.841153	0.889806
ENSBTAG00000038298	CCDC174	1.16545	5.29112	0.00138769	0.0245857	32.3411	22.572	21.0335	22.7557	21.3997	36.7184	78.6392	67.0709
ENSBTAG00000017604	RAB13	1.24409	4.03929	0.00138811	0.0245857	12.1925	9.58629	10.0041	8.8283	14.2665	11.1035	29.9382	32.879
ENSBTAG00000022917	FANK1	1.81674	0.807497	0.00139384	0.0246622	0.947156	0.271952	1.6458	0.532742	99.8652	2.09884	2.28313	3.60298
ENSBTAG00000052527	NA	1.58702	1.02994	0.00139647	0.0246836	1.65322	0.611891	1.35283	0.456636	0	2.57277	4.15426	3.10703
ENSBTAG00000002613	MIS18BP1	1.23135	6.34422	0.00140314	0.0247765	69.5213	37.6993	43.8679	45.7397	64.1991	71.7667	165.656	144.542
ENSBTAG00000012101	SYMPK	-1.35836	5.91708	0.0014126	0.024884	49.8893	98.7524	95.9045	82.1945	14.2665	78.2438	26.0071	28.503
ENSBTAG00000053919	NA	1.35315	3.13942	0.00141351	0.024884	6.59565	3.43339	6.66075	3.8053	7.13323	7.10896	19.604	14.164
ENSBTAG00000005082	MED21	1.47467	6.0905	0.00141232	0.024884	53.058	22.9459	45.3242	24.9628	28.5329	61.4531	171.029	133.31
ENSBTAG00000007354	NA	1.41454	5.40539	0.00141551	0.0248941	34.4765	12.1358	28.892	18.2654	28.5329	33.2203	86.3984	88.8055
ENSBTAG00000005858	KCNJ13	-3.57381	-2.50051	0.00141915	0.024933	0.430526	0.135976	0.0861676	0.304424	0	0.0225681	0	0.029174
ENSBTAG00000047787	NA	2.41295	-0.687445	0.00142295	0.0249747	0.206652	0.033994	0.336054	0.152212	0	0.225681	1.39048	1.58998
ENSBTAG00000009142	RNMT	1.48431	6.48349	0.00143201	0.0251084	66.3871	31.3424	50.7786	41.7061	28.5329	73.527	198.735	197.201
ENSBTAG00000025221	TEX30	1.30971	5.37737	0.00143377	0.025114	33.2882	13.8695	31.9251	18.1132	28.5329	39.404	88.9219	70.5572
ENSBTAG00000012943	PPARGC1B	-1.28755	5.82124	0.0014418	0.0252141	63.1323	95.591	53.3033	95.2086	7.13323	58.9931	25.3032	31.1724
ENSBTAG00000054773	UBE2R2	-1.24936	5.4667	0.00144238	0.0252141	54.5045	65.4044	51.7178	63.3963	0	52.4484	20.1533	23.9664
ENSBTAG00000026660	TAF12	1.30174	5.30986	0.00145016	0.0252893	29.8096	16.895	30.3396	15.9062	14.2665	37.8919	85.4542	70.9657
ENSBTAG00000021633	TDG	1.17485	2.74535	0.00145102	0.0252893	3.27199	4.45321	4.09296	5.40353	0	8.37278	12.4456	9.42319
ENSBTAG00000017835	C7H5orf63	1.24891	3.20509	0.00144823	0.0252893	7.62891	3.80732	6.88479	4.33804	14.2665	8.84671	17.6127	14.0618
ENSBTAG00000005907	NDUFB6	1.89822	8.06538	0.00145533	0.025339	196.905	70.9114	116.654	72.2246	85.5987	222.477	786.89	620.37
ENSBTAG00000025564	RPL36AL	2.26901	10.0161	0.00146054	0.02536	666.919	223.51	323.559	221.697	335.262	878.849	3431.51	2440.72
ENSBTAG00000043573	NA	2.96418	-1.27801	0.00146089	0.02536	0.292757	0	0.0947843	0	0	0.428795	0.274662	1.35659
ENSBTAG00000007163	SLC44A1	-1.51554	3.74953	0.00145808	0.02536	13.8629	22.0281	13.873	22.5274	0	17.874	3.8281	6.19947
ENSBTAG00000051824	NA	2.25357	2.70586	0.00146341	0.0253784	2.23873	0.645885	10.814	1.67433	0	2.57277	14.5056	16.848
ENSBTAG00000033252	NA	1.44466	2.53841	0.00146717	0.0254184	4.4258	2.00564	3.67074	2.96813	0	4.96499	15.1579	9.48154
ENSBTAG00000002712	MDP1	1.5698	5.54572	0.00146986	0.0254396	34.4593	15.1953	27.1773	17.5044	14.2665	28.9775	114.534	103.538
ENSBTAG00000006033	NDUFA1	2.20118	8.77873	0.00147612	0.0254722	243.126	90.05	183.615	109.821	78.4655	300.969	1175.07	1309.59
ENSBTAG00000015505	FADS2	-1.85507	4.61457	0.0014761	0.0254722	30.1368	76.5884	13.7351	39.499	0	30.8958	5.69924	9.87538
ENSBTAG00000048379	NA	-1.83373	2.53218	0.00147354	0.0254722	5.18353	10.8781	8.93558	6.62122	0	7.56033	0.978484	2.20263
ENSBTAG00000046952	NA	1.78321	1.24704	0.00148037	0.0255203	1.20547	0.611891	1.34421	1.2938	0	0.992998	5.8194	4.9304
ENSBTAG00000045985	NA	1.30277	2.48418	0.00148198	0.0255228	5.04576	2.44756	2.8263	3.04424	0	6.52219	11.4843	7.99366
ENSBTAG00000004722	THUMPD2	1.32105	3.61058	0.00148625	0.0255459	9.48878	4.82714	9.26302	5.55574	21.3997	8.84671	22.4365	22.6828
ENSBTAG00000049554	C6orf52	1.40877	3.10474	0.001485	0.0255459	7.50837	3.73933	5.57504	2.96813	21.3997	6.27394	17.647	13.916
ENSBTAG00000050130	SNRPE	2.0791	9.03116	0.00149729	0.0256412	351.981	112.418	212.127	127.021	164.064	445.089	1590.57	1217.52
ENSBTAG00000044441	NA	3.09912	-1.93551	0.00149767	0.0256412	0.034442	0.033994	0.0861676	0	0	0.0677044	0.37766	0.860632
ENSBTAG00000003598	P3H3	-1.32281	1.99041	0.00149345	0.0256412	3.89195	5.57501	5.84216	6.24069	0	2.68561	1.61364	2.23181
ENSBTAG00000009737	LTC4S	2.30274	0.318969	0.00149616	0.0256412	0.396084	0.203964	0.741041	0.532742	0	0.496499	2.45479	9.71493
ENSBTAG00000015041	NDUFA2	1.90118	8.06914	0.00152176	0.0259172	183.318	74.2088	125.589	83.4883	85.5987	218.888	944.752	643.592
ENSBTAG00000011176	TPRKB	1.67797	6.5102	0.00152209	0.0259172	69.8657	24.7476	51.6402	27.246	28.5329	68.3138	230.733	203.182
ENSBTAG00000020676	MMP9	1.50954	3.41299	0.0015218	0.0259172	8.73106	3.97729	6.6349	5.0991	57.0658	5.61947	23.6724	15.7102
ENSBTAG00000053703	NA	-2.08167	1.82291	0.00152271	0.0259172	4.77022	4.58918	3.3433	7.00175	0	5.25838	0.37766	1.16696
ENSBTAG00000049105	NA	-1.24095	4.36233	0.00151785	0.0259172	16.3428	31.3424	34.1654	29.453	0	18.1448	9.66467	10.2838
ENSBTAG00000018415	TTLL4	-1.23445	5.33253	0.00151804	0.0259172	47.8572	66.2882	39.8784	61.4176	14.2665	40.4872	15.8961	21.6179
ENSBTAG00000003728	NDUFS4	1.80005	6.92844	0.00152939	0.0259508	80.6461	35.7956	65.5908	40.184	14.2665	106.634	371.463	272.105
ENSBTAG00000013663	CMSS1	1.46323	5.16977	0.00153063	0.0259508	23.1967	14.7534	23.6616	16.0584	0	25.4569	84.9393	74.4957
ENSBTAG00000049575	NA	1.8802	2.58085	0.00152911	0.0259508	3.54753	0.951831	4.74783	1.2177	0	3.5432	13.3211	14.4995
ENSBTAG00000011424	TPM2	1.37263	3.95419	0.00152889	0.0259508	9.47156	5.13309	16.2512	6.62122	0	16.4747	28.8395	28.6926
ENSBTAG00000054753	NA	1.47027	5.60929	0.00153673	0.0260289	42.622	17.099	24.8421	22.5274	28.5329	36.6958	98.1745	138.883
ENSBTAG00000020554	AIF1	1.84106	1.06472	0.00154181	0.0260896	1.85987	0.543903	0.646257	0.913272	0	1.30895	5.56191	3.41335
ENSBTAG00000048607	NA	1.63744	2.25389	0.00155203	0.0262371	4.16749	0.951831	2.47301	2.5115	42.7994	3.76888	9.06385	8.6209
ENSBTAG00000051004	C1orf53	1.15998	3.7607	0.00155813	0.0262893	9.67822	7.17272	11.1156	6.54512	0	14.9175	26.5049	21.049
ENSBTAG00000048273	C6H4orf3	1.62333	6.6995	0.00155769	0.0262893	72.6038	32.2943	67.6502	33.4866	28.5329	89.3473	272.945	219.549
ENSBTAG00000020503	C17H12orf65	1.5999	7.19116	0.00156917	0.02645	96.2139	51.3989	91.0619	56.1662	57.0658	115.594	399.805	322.11
ENSBTAG00000032557	TMEM258	2.19167	9.05932	0.00157085	0.0264527	289.692	102.594	262.139	111.115	121.265	404.669	1613.31	1344.2
ENSBTAG00000007844	CETN2	1.417	7.0015	0.0015739	0.0264786	96.3689	38.2092	99.0152	50.1539	213.997	86.436	190.684	271.172
ENSBTAG00000030274	NA	1.72963	1.90391	0.00157998	0.0265297	2.30762	0.441921	2.88661	1.2938	0	3.56577	7.51887	7.7311
ENSBTAG00000012525	ABO	-1.42171	1.34227	0.00157976	0.0265297	2.20429	3.67135	4.18774	3.57698	7.13323	1.46693	1.01282	1.22531
ENSBTAG00000000277	IL18	1.75158	7.0312	0.00158394	0.0265561	106.357	35.9316	60.145	40.6406	35.6661	101.128	307.69	325.64
ENSBTAG00000040051	NA	2.29481	1.02139	0.0015846	0.0265561	0.67162	0.135976	1.70612	0.76106	21.3997	0.812453	3.53627	5.47012
ENSBTAG00000012620	RETREG2	-1.27607	4.90388	0.00158671	0.026566	34.8898	47.7275	29.8226	48.2512	0	31.7759	12.7203	16.2207
ENSBTAG00000052130	NA	1.34274	1.98205	0.00159366	0.0266567	3.11701	2.54955	2.01632	1.52212	0	4.24281	8.34286	5.76186
ENSBTAG00000008060	SNRNP35	1.09978	4.21509	0.00159793	0.0267025	12.6058	9.68828	16.0186	10.5026	28.5329	18.0545	31.466	28.5175
ENSBTAG00000054675	NA	1.43265	1.4661	0.00160337	0.0267679	2.01486	0.917837	2.01632	1.14159	0	2.93386	5.11558	4.91581
ENSBTAG00000005975	OARD1	1.2084	6.87147	0.00160635	0.0267919	96.5238	45.008	89.0628	55.7857	135.531	114.511	215.163	189.631
ENSBTAG00000006253	FLNC	-1.63631	6.7514	0.00161041	0.026834	118.395	320.257	66.3577	193.385	28.5329	115.571	39.8775	44.1402
ENSBTAG00000012541	CHP2	-1.09291	5.20851	0.00162006	0.026969	38.2307	45.3819	57.0516	56.8512	0	30.309	19.0547	25.0458
ENSBTAG00000000141	NFU1	1.34214	6.80783	0.00162528	0.0270147	87.7756	40.0789	86.8397	41.4017	106.998	95.7566	235.832	199.535
ENSBTAG00000048169	NA	1.58957	0.647258	0.0016259	0.0270147	1.18825	0.577897	0.766892	0.684954	64.1991	1.21868	3.12428	2.66942
ENSBTAG00000054607	NA	1.80235	-0.00129717	0.00162918	0.0270434	0.654399	0.237958	0.439455	0.456636	0	0.699612	2.54062	1.58998
ENSBTAG00000017346	RASSF2	-1.45284	3.69086	0.00163602	0.0271226	13.8113	20.1584	12.6494	22.4513	0	16.2265	4.22293	5.83479
ENSBTAG00000013545	MAVS	-1.31563	3.39899	0.00163706	0.0271226	11.9858	15.5352	16.2857	12.4053	0	10.0428	3.36461	5.7181
ENSBTAG00000040078	FLVCR2	-1.36241	4.74634	0.00164248	0.0271867	25.6938	31.2404	41.326	45.4353	0	34.3938	10.0767	13.8139
ENSBTAG00000044027	ITGBL1	1.79301	0.585828	0.0016493	0.0272477	1.11937	0.407927	0.827209	0.304424	0	1.15098	2.1973	4.08435
ENSBTAG00000002019	SERPINB5	1.0335	4.05304	0.00164868	0.0272477	11.7447	9.07639	14.3986	9.74157	14.2665	22.2973	25.3719	23.6163
ENSBTAG00000003408	NA	1.52979	5.09187	0.00165696	0.0273484	24.6088	14.3115	23.3083	9.66546	14.2665	23.4934	95.5652	71.2428
ENSBTAG00000003619	SEC24D	-1.37913	4.14008	0.00165904	0.027357	19.6147	26.9912	18.8707	29.7575	0	17.7386	4.89242	10.138
ENSBTAG00000030595	COX16	2.05398	7.17855	0.00166166	0.0273743	112.229	34.8778	55.6987	32.4212	14.2665	123.132	475.303	336.58
ENSBTAG00000014632	VSX2	-2.11956	-0.839458	0.00167038	0.0274737	0.67162	0.917837	0.982311	0.456636	0	0.36109	0.0858319	0.131283
ENSBTAG00000051440	NA	-1.8097	1.16232	0.00167085	0.0274737	2.2904	3.3994	4.72198	1.82654	14.2665	1.67004	0.600823	0.495957
ENSBTAG00000018155	MRPS18C	2.40099	8.29525	0.00169298	0.0277853	209.855	47.6255	103.056	50.3822	28.5329	244.074	1006.05	780.345
ENSBTAG00000049881	ZNF266	1.36241	2.59554	0.00169229	0.0277853	5.71738	2.31159	3.61042	2.5115	0	6.11597	11.759	10.4589
ENSBTAG00000010519	NEURL4	-1.91193	4.6982	0.00170115	0.0278669	28.1564	54.5603	11.736	51.7521	7.13323	36.109	4.92675	8.53338
ENSBTAG00000052508	SEM1	2.32776	8.27617	0.00170039	0.0278669	138.216	90.5259	143.702	47.1857	28.5329	207.875	1193.18	837.541
ENSBTAG00000007387	ENY2	1.86782	8.17352	0.00170468	0.0278673	209.167	75.2286	137.635	74.2034	106.998	216.158	799.644	672.839
ENSBTAG00000005178	MMAB	1.12171	4.61862	0.00170647	0.0278673	17.066	12.6118	21.2489	12.7858	28.5329	22.7713	45.7484	37.897
ENSBTAG00000021026	PJA1	-1.12953	3.24199	0.00170904	0.0278673	12.4336	10.6401	13.1406	13.8513	0	6.00313	4.2916	7.29349
ENSBTAG00000009952	C2H2orf69	-1.36257	2.17385	0.00170882	0.0278673	8.97215	6.11891	5.19591	4.18583	0	3.27238	1.92263	2.10052
ENSBTAG00000052517	NA	1.73017	1.5554	0.00170916	0.0278673	2.78981	0.849849	1.439	0.837166	0	2.18911	7.8622	4.5949
ENSBTAG00000050149	NA	1.40994	2.71997	0.00171281	0.0278747	6.75064	2.51555	2.7229	3.88141	14.2665	5.48406	11.9478	11.3924
ENSBTAG00000031583	NUPR2	1.58964	5.52189	0.00171149	0.0278747	33.1677	13.7336	30.3999	16.1345	0	41.548	125.418	91.5916
ENSBTAG00000053896	TOP1MT	1.66047	1.16986	0.00171655	0.0279095	1.11937	1.25778	0.887526	1.2938	0	1.01557	4.90958	4.85746
ENSBTAG00000010006	EMC2	1.41359	6.42734	0.00172109	0.0279312	73.4993	31.2744	49.2792	35.2371	35.6661	80.3652	192.212	169.647
ENSBTAG00000015049	ECSIT	-1.07871	5.85822	0.00172042	0.0279312	67.4548	73.019	97.2057	71.5397	0	48.0476	34.7104	36.2486
ENSBTAG00000014401	SORBS3	-1.37683	2.56781	0.00172621	0.0279883	6.25123	12.1018	6.35917	7.83892	0	4.78445	2.64362	2.17346
ENSBTAG00000048456	NA	2.02723	2.15638	0.00173894	0.0280125	3.39254	0.951831	3.15373	0.38053	42.7994	2.79845	9.64751	8.8543
ENSBTAG00000012803	SRP19	1.54985	7.2809	0.00173343	0.0280125	122.39	46.5037	92.88	56.8512	64.1991	159.805	385.986	297.531
ENSBTAG00000034848	F2RL1	-1.26163	6.47568	0.00173652	0.0280125	93.0108	116.463	161.754	116.747	14.2665	87.9255	36.9077	57.2685
ENSBTAG00000048047	NA	1.92772	0.592904	0.00173865	0.0280125	1.41212	0.645885	0.568706	0.152212	14.2665	0.992998	3.08995	2.85905
ENSBTAG00000003066	NSA2	1.58629	6.31339	0.00173164	0.0280125	64.0794	26.8212	31.9423	37.0636	14.2665	62.7394	192.332	174.125
ENSBTAG00000054525	NA	2.27081	-0.777385	0.00173352	0.0280125	0.34442	0.16997	0.155102	0.076106	0	0.203113	1.49348	1.23989
ENSBTAG00000049126	NA	1.69555	0.490262	0.00173433	0.0280125	0.947156	0.441921	0.913376	0.304424	0	1.26382	3.60494	1.94007
ENSBTAG00000016550	MAEL	1.20375	5.01023	0.00174464	0.0280784	25.1255	15.6032	24.2303	14.9929	28.5329	25.8631	61.5071	59.0773
ENSBTAG00000013705	NFKBIE	-1.23958	4.19695	0.00175553	0.0281497	18.9087	30.8665	31.2961	18.0371	0	16.0008	7.17555	10.4297
ENSBTAG00000042837	NA	1.80933	0.231923	0.00175132	0.0281497	0.895493	0.713873	0.301587	0.152212	0	1.0607	2.47196	2.21722
ENSBTAG00000049210	NA	3.15836	-2.94265	0.00175409	0.0281497	0.034442	0	0.0172335	0	14.2665	0.203113	0.120165	0.189631
ENSBTAG00000007657	SCARA3	-1.76835	-0.403963	0.00175447	0.0281497	1.22269	1.22378	1.05124	0.608848	0	0.270818	0.18883	0.452196
ENSBTAG00000053161	NA	-1.4548	2.01168	0.00175791	0.0281621	4.95966	6.93477	5.68706	4.64247	0	2.95643	0.944151	2.29016
ENSBTAG00000045773	NA	3.04812	-1.61494	0.00176233	0.028207	0.206652	0.0679879	0.0172335	0	0	0.902726	0.154497	0.554305
ENSBTAG00000053667	NA	1.63977	6.53034	0.00176752	0.0282382	53.6435	29.6427	62.1699	37.9769	7.13323	85.8944	257.736	191.542
ENSBTAG00000003424	BET1	1.58829	5.56304	0.00176652	0.0282382	34.8209	14.5834	29.6417	15.5256	7.13323	33.2429	116.56	102.182
ENSBTAG00000017456	NYAP1	-2.64044	-0.59877	0.00177356	0.0283087	1.01604	1.29177	0.103401	1.75044	0	0.270818	0.102998	0.116696
ENSBTAG00000004777	S100B	1.27302	3.26142	0.0017764	0.0283282	7.23283	5.0311	4.2653	7.30618	35.6661	7.49262	18.3852	13.8722
ENSBTAG00000038640	NA	1.53279	7.51754	0.00177822	0.0283313	155.626	68.1579	86.5553	73.2901	99.8652	180.094	511.627	359.015
ENSBTAG00000006118	RSRC2	1.1983	7.12375	0.00178545	0.0284205	102.586	78.0841	72.5014	88.9679	135.531	115.594	273.289	247.774
ENSBTAG00000024125	NA	2.55858	0.442986	0.0018013	0.0286467	0.516631	0.135976	1.3873	0	0	0.564204	3.21011	3.23831
ENSBTAG00000011584	CHST2	-1.28346	3.23736	0.00182175	0.0289456	13.9663	15.1613	7.04851	15.1451	0	7.40235	3.65644	5.20755
ENSBTAG00000033446	TATDN1	1.31576	4.04095	0.00183831	0.0291556	15.3439	6.28888	10.0988	7.76281	7.13323	15.6172	40.959	26.3003
ENSBTAG00000027069	RAMAC	1.56318	7.07677	0.0018373	0.0291556	128.073	41.0987	76.31	41.8583	85.5987	111.441	326.058	258.16
ENSBTAG00000019213	CNNM4	-1.8488	3.06636	0.00185484	0.0292181	8.24887	14.7874	7.56551	16.1345	0	8.01169	0.909818	3.53005
ENSBTAG00000025632	NOP10	2.12343	9.52456	0.00185309	0.0292181	466.569	169.46	301.716	161.725	235.397	545.066	2156.63	1840.26
ENSBTAG00000052413	GNAS	-2.014	6.34001	0.00184691	0.0292181	82.8504	194.615	18.6898	194.299	0	63.3488	24.0501	31.5079
ENSBTAG00000051238	SNX21	-1.20185	4.34804	0.00185732	0.0292181	22.129	30.0167	25.9106	29.0725	0	22.1393	9.23551	10.5901
ENSBTAG00000009713	ATP5MD	2.36734	9.71945	0.00184851	0.0292181	513.806	142.945	274.349	162.867	142.665	679.188	2705.76	2104.87
ENSBTAG00000014407	INO80D	1.10133	6.39004	0.00184971	0.0292181	57.7077	50.481	54.2942	57.8406	106.998	75.9418	192.59	114.931
ENSBTAG00000011762	ANKRD52	-2.01066	2.98621	0.00184646	0.0292181	10.5737	16.657	3.85169	13.3186	0	10.4716	1.13298	2.684
ENSBTAG00000054646	NA	3.44783	-0.517937	0.00185292	0.0292181	0.103326	0	1.41315	0	0	0.0902726	1.7338	1.75044
ENSBTAG00000010931	SSBP1	1.81119	7.91897	0.00185673	0.0292181	174.673	63.5687	120.299	80.5202	71.3323	224.102	771.44	537.559
ENSBTAG00000019888	HIRA	-1.50378	4.78669	0.00186447	0.0292514	25.8488	53.0306	23.9029	47.3379	0	37.3051	9.33851	12.8949
ENSBTAG00000012206	SNX33	-2.11388	1.44144	0.00186191	0.0292514	2.80703	5.94894	2.26621	4.18583	0	3.22724	0.291828	0.846045
ENSBTAG00000009217	WNT10A	-1.41486	3.46194	0.00186418	0.0292514	16.9972	13.7336	24.6784	6.01237	0	5.28095	4.54909	8.19788
ENSBTAG00000004398	IMMP2L	1.62875	2.56727	0.00186668	0.0292598	4.92521	2.54955	3.42085	1.97876	57.0658	5.25838	18.0934	5.33883
ENSBTAG00000022714	HSPB3	1.6343	2.21625	0.00186997	0.0292851	2.99646	2.34558	2.83491	1.36991	0	2.52763	8.90935	14.4703
ENSBTAG00000019830	MRPL46	1.61653	6.85404	0.00187809	0.0293574	85.4679	34.2999	77.2665	37.3681	57.0658	95.9372	385.969	250.765
ENSBTAG00000002708	MRPL42	1.67595	7.12837	0.00187677	0.0293574	114.985	37.6653	78.3694	40.2601	57.0658	127.126	408.92	296.086
ENSBTAG00000009958	TRIM35	-1.83147	2.78178	0.00187964	0.0293574	7.38782	18.0508	6.66937	8.67609	0	8.98212	1.21881	2.65483
ENSBTAG00000054459	C20H5orf47	1.91393	1.00392	0.00188268	0.0293786	1.22269	0.305946	0.430838	1.82654	0	1.44436	4.27443	4.2594
ENSBTAG00000018035	TGFBR1	-1.52811	3.43459	0.00188493	0.0293873	14.6207	16.5551	8.53921	18.2654	0	14.8047	3.15861	4.65325
ENSBTAG00000015637	BPNT2	-1.03906	4.65979	0.00188994	0.0294181	27.2781	32.9401	29.9432	40.2601	28.5329	16.8358	13.2524	15.3455
ENSBTAG00000039504	WFDC18	1.87689	3.66271	0.00189027	0.0294181	24.9705	4.86114	5.61813	3.34866	28.5329	13.0444	107.994	13.2158
ENSBTAG00000053813	SPATS1	1.74034	1.00745	0.00189844	0.0295189	1.68766	0.951831	0.732425	0.532742	21.3997	1.15098	3.46761	4.60949
ENSBTAG00000019979	CMPK2	-1.6986	2.70829	0.00191817	0.0297196	5.57961	13.5636	7.08298	9.28493	28.5329	5.86772	1.54497	1.80879
ENSBTAG00000008342	TMPRSS13	-4.66149	-3.6337	0.00191612	0.0297196	0.0688841	0.101982	0.0861676	0	42.7994	0	0	0
ENSBTAG00000043157	Telomerase-vert	1.45786	4.53829	0.00191559	0.0297196	14.9478	9.07639	16.8544	9.28493	0	14.6919	53.3874	49.8437
ENSBTAG00000019554	FBP2	1.50505	1.24929	0.00191764	0.0297196	1.60156	1.49573	0.749658	1.36991	7.13323	1.80545	4.73792	4.15729
ENSBTAG00000003436	RHBDF2	-1.35391	4.30349	0.00192076	0.0297334	19.8386	33.518	20.1029	31.6601	0	24.5993	7.72487	9.37943
ENSBTAG00000004430	SGPP1	-1.18627	5.18236	0.00192847	0.0298	38.8334	52.5886	45.9963	56.7751	7.13323	35.1386	13.6473	22.7994
ENSBTAG00000043168	NA	1.88201	1.13512	0.00192806	0.0298	2.65204	0.781861	0.965077	0.228318	0	1.73775	5.13275	3.77803
ENSBTAG00000004091	GTF3C4	-1.728	1.89096	0.00193759	0.0298088	4.83911	6.96876	2.8263	5.78406	0	3.65604	1.33898	0.846045
ENSBTAG00000004375	ESRP2	-1.48224	5.20442	0.00193472	0.0298088	38.3857	75.4666	27.8752	60.8848	0	42.6538	12.6688	18.9047
ENSBTAG00000003501	SACM1L	1.19281	6.52365	0.00193753	0.0298088	67.472	51.8748	54.6303	56.6229	85.5987	73.6173	220.536	158.283
ENSBTAG00000039435	LEMD3	-1.54557	2.98126	0.00193674	0.0298088	7.11228	13.6996	8.47027	13.5469	0	8.44049	2.02563	3.53005
ENSBTAG00000045592	NA	1.70837	0.396479	0.00193527	0.0298088	1.05048	0.373933	0.58594	0.456636	0	0.992998	3.26161	2.10052
ENSBTAG00000013581	LEPROTL1	1.44114	6.92354	0.00193989	0.0298179	86.6734	47.5575	87.9168	45.4353	71.3323	107.65	337.165	239.97
ENSBTAG00000032884	TNP2	1.72587	5.05889	0.00194463	0.0298407	24.4711	10.4361	22.0331	5.55574	14.2665	20.6273	95.3421	71.4178
ENSBTAG00000011444	HINT2	1.48566	6.87531	0.0019448	0.0298407	76.7713	44.94	88.9767	46.8813	49.9326	125.163	399.616	225.952
ENSBTAG00000010242	LAMP1	-1.19593	6.72352	0.00194694	0.0298473	108.923	186.389	133.163	148.102	71.3323	95.4407	38.6759	52.2506
ENSBTAG00000017879	C9H6orf163	1.60462	1.03823	0.00194966	0.0298628	1.3949	0.747867	1.2839	0.684954	0	1.30895	4.80659	3.77803
ENSBTAG00000012780	LPO	-1.03908	3.9767	0.00195599	0.0298811	18.857	25.0195	18.6725	19.9398	0	11.3969	8.99518	10.8673
ENSBTAG00000004961	GOSR1	1.29104	6.12898	0.00195554	0.0298811	53.9018	27.2631	51.7781	30.8229	35.6661	66.1472	152.764	126.484
ENSBTAG00000003968	UBP1	-1.71859	6.01912	0.00195304	0.0298811	74.2226	150.457	32.7523	112.104	7.13323	75.9192	15.7587	32.033
ENSBTAG00000047229	CRIP1	1.8662	5.89924	0.00196778	0.0300349	31.4284	10.3342	43.8593	22.3752	0	101.105	311.741	88.2075
ENSBTAG00000012820	STX3	-1.14139	6.34698	0.00197331	0.030093	87.4484	124.146	130.328	96.198	21.3997	79.1916	40.032	49.1581
ENSBTAG00000014137	CEP164	1.18121	5.20255	0.00197878	0.0301449	30.7051	25.1215	15.3637	22.4513	85.5987	28.5938	65.1292	49.7999
ENSBTAG00000049347	NA	2.17201	3.3897	0.00198017	0.0301449	6.85397	1.25778	6.93649	1.59823	7.13323	4.69417	23.0201	78.3175
ENSBTAG00000038238	NA	2.33424	1.26379	0.00199342	0.0303201	0.740504	0.135976	3.46394	0.684954	0	1.03813	5.40741	5.76186
ENSBTAG00000018616	IPO11	-1.32052	4.26831	0.00201031	0.0305504	25.9865	23.4218	22.5501	30.0619	14.2665	19.5666	5.40741	9.36484
ENSBTAG00000000176	SP3	-1.53305	3.931	0.00201325	0.0305684	18.1165	24.7476	14.4331	24.9628	14.2665	15.2335	3.07278	6.00984
ENSBTAG00000014822	MRPL52	1.66747	7.13033	0.00201953	0.0306372	95.9039	45.4159	89.9245	40.7928	42.7994	112.344	393.11	311.184
ENSBTAG00000037013	U1	1.7822	-0.241667	0.0020247	0.0306889	0.516631	0.407927	0.241269	0.38053	0	0.564204	1.90547	1.54622
ENSBTAG00000031134	YWHAH	-1.26678	6.714	0.0020318	0.0307697	94.4401	196.383	101.023	194.07	14.2665	83.3667	58.6404	64.3286
ENSBTAG00000045822	C15H11orf96	-1.12167	5.5218	0.00204252	0.030824	85.8985	58.9115	46.9183	54.8724	0	39.4265	25.3547	27.3943
ENSBTAG00000008115	TNFAIP1	-1.39701	2.85924	0.00204173	0.030824	8.61051	9.21236	12.1152	8.75219	0	7.17667	2.05997	3.64674
ENSBTAG00000014429	KMT2D	-2.23302	6.50374	0.00204231	0.030824	112.298	228.167	15.9582	182.807	21.3997	119.724	11.0037	27.4527
ENSBTAG00000019275	INIP	1.22181	5.14214	0.00204421	0.030824	27.7431	15.7732	27.9097	15.1451	28.5329	29.158	71.2233	62.3447
ENSBTAG00000020232	REXO1	-1.9127	6.0051	0.00203846	0.030824	72.8277	151.171	22.3863	122.911	14.2665	78.7628	10.729	26.169
ENSBTAG00000019471	CNIH4	1.57496	6.95486	0.00204936	0.0308525	92.6663	41.6766	78.6021	39.2707	42.7994	106.928	325.972	260.057
ENSBTAG00000008020	NA	2.32383	2.10582	0.00204964	0.0308525	1.68766	0.543903	7.26393	0.532742	0	1.44436	9.63034	11.1882
ENSBTAG00000016338	SPPL3	-1.98266	4.88654	0.00205999	0.030943	37.0252	65.0304	8.81494	56.5468	7.13323	35.3643	5.01258	9.75869
ENSBTAG00000045989	CDC42EP5	1.33659	3.83586	0.00206452	0.030943	9.02382	6.56083	11.7016	5.70795	0	10.5393	27.2259	31.537
ENSBTAG00000047914	CDHR5	-2.99182	-2.01361	0.00206403	0.030943	0.327199	0.373933	0.206802	0.456636	0	0.112841	0.0343328	0
ENSBTAG00000000744	DCTN6	1.49282	6.68618	0.00206217	0.030943	74.5154	26.8552	77.1889	38.6619	78.4655	68.9908	248.174	202.861
ENSBTAG00000033137	PSD3	-1.51047	2.06447	0.00206262	0.030943	5.37296	7.20672	3.95509	6.08848	0	3.97199	1.63081	1.31283
ENSBTAG00000015820	UXT	1.5552	5.83042	0.00207821	0.0310681	39.66	18.8326	34.5791	23.1362	7.13323	38.1627	124.817	141.333
ENSBTAG00000044079	SMIM4	1.62914	6.61444	0.0020767	0.0310681	69.2457	34.3679	59.7141	33.4866	21.3997	78.8305	301.201	217.083
ENSBTAG00000003634	CISD1	1.58966	6.7351	0.00207726	0.0310681	78.9756	34.8438	60.2742	40.2601	14.2665	99.1419	267.624	215.056
ENSBTAG00000038062	FUT4	-1.42754	3.50163	0.00208337	0.0310958	8.38664	17.5069	21.0163	14.6885	0	10.3136	3.22728	5.77644
ENSBTAG00000016548	TEX12	1.54111	6.49902	0.00208363	0.0310958	88.5677	26.2773	45.5654	35.6937	42.7994	70.8865	206.872	189.179
ENSBTAG00000054844	NA	1.45314	3.61506	0.00209657	0.0312355	6.54399	4.18126	12.0721	5.023	0	9.00469	27.5864	23.0766
ENSBTAG00000010232	NDUFS5	1.75385	7.7334	0.00209612	0.0312355	146.052	63.0588	123.047	64.0813	71.3323	170.141	649.576	489.32
ENSBTAG00000020082	FAM71E1	1.38294	2.80353	0.00211038	0.0313663	3.4442	3.87531	6.02311	2.5115	0	5.19067	15.5012	12.7053
ENSBTAG00000003456	ZNF606	-1.81505	1.22115	0.0021119	0.0313663	3.71974	2.37958	2.30929	4.26194	0	3.00156	0.61799	0.62724
ENSBTAG00000015763	SPATA22	1.23984	5.06153	0.00211131	0.0313663	29.0519	9.89224	25.092	18.2654	71.3323	30.0833	55.0526	50.3397
ENSBTAG00000007256	DYRK2	-1.52888	2.79984	0.00211254	0.0313663	9.3338	12.1018	5.20452	11.1115	0	7.1541	2.00847	2.9174
ENSBTAG00000008176	KCNRG	1.97254	-0.106699	0.0021156	0.0313749	0.706062	0.271952	0.336054	0.152212	0	0.451363	1.95697	2.18805
ENSBTAG00000004292	CRMP1	-1.91857	-0.0523456	0.00211672	0.0313749	0.998819	1.83567	0.508389	2.73982	0	0.338522	0.394827	0.379261
ENSBTAG00000009632	LARP7	1.39634	7.11181	0.00211864	0.0313768	121.374	58.5716	59.6969	66.2883	78.4655	123.087	309.167	275.402
ENSBTAG00000010820	WNT11	-1.44991	3.12442	0.0021295	0.0315108	12.0719	6.7648	21.7228	10.8832	0	7.47006	2.96978	3.89472
ENSBTAG00000054012	NA	-2.00087	-0.891115	0.00213506	0.0315129	0.533852	0.645885	0.921993	0.913272	0	0.338522	0.0858319	0.14587
ENSBTAG00000016208	TGM2	-1.07348	5.81633	0.00213363	0.0315129	53.1269	72.951	88.8991	86.3803	14.2665	42.7441	27.2602	44.8695
ENSBTAG00000011971	NRP2	-1.98117	0.725333	0.00213151	0.0315129	2.47983	2.92348	1.68888	1.75044	14.2665	1.986	0.291828	0.379261
ENSBTAG00000007763	SLC1A4	-1.15025	5.27923	0.00214024	0.0315627	39.8322	80.8376	37.8534	55.9379	0	29.4289	26.1444	21.5158
ENSBTAG00000008024	UCHL3	1.46602	7.50336	0.00214907	0.0316203	146.448	60.6792	109.631	70.1697	106.998	160.843	420.868	362.428
ENSBTAG00000010792	SEH1L	-1.20426	6.68608	0.00215392	0.0316203	131.31	136.554	135.162	150.842	14.2665	112.322	50.04	61.9363
ENSBTAG00000001160	GMEB1	-1.19233	3.78858	0.00215152	0.0316203	16.3944	20.7023	17.1646	18.4177	0	13.6763	5.64774	7.52688
ENSBTAG00000050297	NA	1.51932	0.750171	0.00214909	0.0316203	1.41212	0.679879	0.577323	0.913272	0	1.85059	3.69077	2.33392
ENSBTAG00000003810	NA	2.05721	-1.49831	0.00215481	0.0316203	0.17221	0.16997	0.120635	0	0	0.406227	0.61799	0.62724
ENSBTAG00000020363	GBA3	-2.01393	-0.985714	0.00215502	0.0316203	0.49941	1.18979	0.413604	0.76106	0	0.180545	0.205997	0.131283
ENSBTAG00000051506	NA	1.34554	2.82797	0.00215709	0.0316241	5.06298	2.54955	4.60135	4.94689	0	7.0864	21.355	10.984
ENSBTAG00000033308	NA	1.48602	2.09256	0.00216073	0.0316508	2.65204	1.22378	3.78276	1.75044	14.2665	3.38522	8.15403	7.36642
ENSBTAG00000016705	BCAS2	1.48529	7.80227	0.00216309	0.0316589	175.947	80.4977	136.179	83.5644	142.665	210.335	582.764	421.068
ENSBTAG00000008428	UPP1	2.98953	-2.04378	0.00216772	0.0317	0.0516631	0.135976	0.0172335	0	7.13323	0.112841	0.652322	0.320914
ENSBTAG00000015228	CD74	-2.58364	-1.90891	0.00217079	0.0317182	0.275536	0.815855	0.258503	0.228318	0	0.0677044	0.0686655	0.0437609
ENSBTAG00000021931	C19H17orf49	1.14659	6.653	0.00217917	0.0317875	74.722	49.6652	82.4193	47.6424	171.197	82.5091	186.341	132.304
ENSBTAG00000020517	MED9	-1.35908	5.45422	0.00217826	0.0317875	53.5229	85.1549	29.8485	72.9857	0	41.1643	18.5054	23.2954
ENSBTAG00000015309	CFAP300	1.36498	2.9077	0.00219982	0.0319697	7.14673	2.61753	4.2136	3.57698	0	6.54476	16.4282	12.4865
ENSBTAG00000014130	MGC148714	1.92446	8.2866	0.00220408	0.0319697	231.916	84.7469	123.926	86.2281	71.3323	276.302	961.455	715.535
ENSBTAG00000004693	CCDC60	1.32075	3.21684	0.00220632	0.0319697	7.16395	5.37104	6.26438	3.19645	0	7.69574	22.694	15.7685
ENSBTAG00000021932	RNASEK	1.45464	5.21129	0.00219452	0.0319697	21.0269	14.5154	33.7088	11.7964	14.2665	27.0592	87.806	72.9787
ENSBTAG00000004222	SAT2	1.33618	4.50305	0.0022005	0.0319697	18.6676	7.8526	18.3106	8.59998	35.6661	15.7977	43.4481	41.4708
ENSBTAG00000053758	NA	2.15453	-1.58302	0.00220415	0.0319697	0.0688841	0.135976	0.189569	0	14.2665	0.564204	0.37766	0.568892
ENSBTAG00000024003	NA	2.69394	-1.11378	0.00219813	0.0319697	0.309978	0	0.0689341	0.152212	0	0.677044	1.39048	0.247979
ENSBTAG00000008074	C1QTNF6	-2.71537	-1.98706	0.00220587	0.0319697	0.241094	0.849849	0.301587	0.152212	0	0.0451363	0.0343328	0.0729349
ENSBTAG00000005141	PELI2	-1.34769	2.62089	0.00221252	0.0320329	7.81835	11.388	5.18729	9.28493	0	5.05526	2.23163	2.84446
ENSBTAG00000007312	CD209	11.7161	-3.94326	0.00221502	0.0320425	0	0	0	0	49.9326	0	0	0
ENSBTAG00000006107	SLF1	1.09002	4.22172	0.00221826	0.0320434	16.5494	11.15	8.84941	12.7097	14.2665	19.2732	34.2813	28.4884
ENSBTAG00000019604	VASP	-1.18929	5.85377	0.00221876	0.0320434	61.3585	99.7723	62.1268	87.6741	0	55.0663	27.5692	34.2648
ENSBTAG00000021251	RIPK4	-1.32673	3.68634	0.00222078	0.032046	11.2109	17.6429	19.7582	19.4831	0	14.5565	4.94392	6.03901
ENSBTAG00000008866	GANC	1.87098	0.266002	0.00222626	0.0320987	0.688841	0.645885	0.542856	0.152212	0	0.564204	3.19295	2.20263
ENSBTAG00000053011	NA	-2.02998	-0.408133	0.00223157	0.0321487	1.05048	1.59772	0.508389	1.2177	0	0.451363	0.0858319	0.262566
ENSBTAG00000047752	OTUD1	-1.49303	3.57712	0.00223882	0.0322265	10.8148	20.8723	17.5954	15.7539	35.6661	8.95955	2.0943	4.69701
ENSBTAG00000045102	NA	1.26238	2.76476	0.00224193	0.0322447	3.66808	4.38522	4.8857	3.57698	0	5.05526	13.8018	12.6177
ENSBTAG00000021021	C21H15orf39	-1.84889	6.35432	0.0022558	0.0323496	93.028	194.717	39.5251	147.57	42.7994	90.6337	11.038	26.0815
ENSBTAG00000016033	HOXD9	-1.14428	3.95223	0.00225607	0.0323496	14.1901	24.6796	26.014	17.5805	0	12.2996	6.95238	9.99208
ENSBTAG00000021554	NOL7	1.55366	8.9474	0.00225665	0.0323496	339.581	184.009	316.804	165.531	577.792	353.101	1177.25	838.912
ENSBTAG00000051809	STMP1	1.42734	5.41052	0.00225298	0.0323496	34.7348	16.1471	27.746	14.6124	0	40.9612	99.359	77.6902
ENSBTAG00000003231	LIM2	10.0318	-4.023	0.00226147	0.0323921	0	0	0	0	42.7994	0.0451363	0	0
ENSBTAG00000000060	PRDM14	-1.2933	7.33073	0.00226563	0.0324128	196.44	228.031	304.628	175.653	21.3997	141.908	78.9997	97.1639
ENSBTAG00000032456	H2AC21	1.61027	0.936696	0.00226663	0.0324128	1.27436	0.781861	0.939227	1.06548	0	1.42179	6.57472	3.10703
ENSBTAG00000010945	SEC24B	-1.63303	4.65409	0.00226895	0.0324194	38.5579	37.5973	12.9424	49.3928	0	32.7012	6.84939	11.3924
ENSBTAG00000044015	RBM12	-1.14326	4.946	0.00227106	0.0324229	39.6772	41.6426	38.9305	42.2388	0	32.2499	13.9048	18.4671
ENSBTAG00000051675	C15orf65	1.68852	1.32599	0.0022925	0.0327023	2.0493	0.645885	1.55102	0.532742	0	1.78288	5.80224	4.8137
ENSBTAG00000011940	ZNF831	10.0444	-4.02944	0.00229896	0.0327142	0	0	0	0	42.7994	0.0451363	0	0
ENSBTAG00000011337	ANKRD33B	-1.6912	1.24208	0.0022972	0.0327142	2.18707	3.3994	4.75645	2.43539	0	2.18911	0.703822	0.700175
ENSBTAG00000023471	NA	1.57464	3.56688	0.00229554	0.0327142	5.82071	3.33141	9.83172	5.32742	0	6.31908	31.7578	24.8708
ENSBTAG00000017265	VBP1	1.61598	7.99535	0.00230558	0.0327283	197.473	64.3845	149.949	91.4033	178.331	175.016	539.402	636.065
ENSBTAG00000006877	MMP16	2.31266	-2.03264	0.00230469	0.0327283	0.0688841	0.0679879	0.103401	0	14.2665	0.225681	0.463492	0.379261
ENSBTAG00000051271	NA	10.0466	-4.03023	0.00230223	0.0327283	0	0	0	0	42.7994	0.0451363	0	0
ENSBTAG00000050409	NA	2.91954	-1.86409	0.00230883	0.0327469	0.17221	0	0.0517006	0	0	0.293386	0.80682	0.218805
ENSBTAG00000031558	NA	2.80628	2.11779	0.00231064	0.0327469	1.94598	0	1.98185	0.304424	0	1.80545	11.9478	12.1655
ENSBTAG00000016522	C21H15orf40	1.6202	6.3639	0.00231465	0.0327615	63.6145	24.5096	48.8226	28.5398	14.2665	72.5566	245.702	173.614
ENSBTAG00000033806	NA	1.86387	1.93924	0.00231542	0.0327615	1.75654	0.815855	5.86801	0.989378	0	2.27938	7.93087	8.47503
ENSBTAG00000001662	EHD3	-1.48637	1.93089	0.00232101	0.0328139	4.0986	6.66281	3.93786	6.16459	28.5329	2.70818	0.858319	1.77961
ENSBTAG00000053789	NA	1.67894	7.60511	0.00232468	0.0328391	132.24	72.4751	122.66	51.1432	71.3323	168.403	598.283	428.668
ENSBTAG00000008432	NUP98	-1.21418	6.36078	0.00233222	0.0328961	99.2448	133.324	93.5091	111.876	21.3997	108.192	37.0279	46.5762
ENSBTAG00000046463	NA	1.82391	0.587411	0.00233625	0.0328961	0.464968	0.509909	1.45623	0.456636	0	0.947862	2.50629	3.74885
ENSBTAG00000032299	CCDC172	1.77141	1.6651	0.00233487	0.0328961	2.03208	0.951831	1.3356	1.90265	0	1.33152	6.14556	11.2466
ENSBTAG00000012577	UVSSA	-1.36726	3.25208	0.00233419	0.0328961	14.1901	16.0112	7.20361	13.623	0	9.41092	3.75944	4.01142
ENSBTAG00000002182	COX17	2.08381	8.40407	0.00233932	0.0329127	202.536	77.1323	177.634	66.1361	64.1991	253.711	1143.8	847.81
ENSBTAG00000012966	SCRN3	1.64316	1.89625	0.00234268	0.0329335	1.94598	0.747867	3.31745	1.52212	0	2.59534	7.77637	7.89156
ENSBTAG00000054585	NA	1.56764	0.172803	0.00234586	0.0329517	0.619957	0.509909	0.629023	0.532742	0	0.789885	2.38613	2.05676
ENSBTAG00000017104	MUC1	-2.28899	-0.798883	0.00235181	0.0330086	0.378863	1.49573	1.12018	0.228318	0	0.157977	0.257496	0.0875219
ENSBTAG00000003484	CZIB	1.38567	7.36926	0.00235451	0.0330199	113.624	67.0361	120.764	72.3007	106.998	150.958	439.185	313.007
ENSBTAG00000012599	SMAD3	-1.33301	4.28163	0.00235803	0.0330302	17.5482	38.1752	23.3514	25.115	0	20.537	6.76355	10.4005
ENSBTAG00000052054	NA	11.2985	-4.0765	0.00235903	0.0330302	0	0	0	0	42.7994	0	0	0
ENSBTAG00000034987	MKKS	1.55344	6.49377	0.00236306	0.0330601	75.4625	29.5747	46.8752	32.9539	28.5329	68.2912	234.905	194.605
ENSBTAG00000013235	TINAGL1	-2.06157	0.724477	0.00236556	0.0330621	2.0493	1.6657	1.81814	5.70795	0	1.60234	0.240329	0.495957
ENSBTAG00000046066	NA	2.06552	-0.32864	0.00236699	0.0330621	0.464968	0.271952	0.396371	0	0	0.383658	1.90547	1.70668
ENSBTAG00000004676	TMEM184A	-1.91941	-0.908253	0.00236987	0.0330758	0.482189	0.849849	0.844442	0.76106	0	0.315954	0.171664	0.102109
ENSBTAG00000012724	AJUBA	-1.28195	4.0008	0.00237701	0.0331224	16.9627	22.368	26.5138	18.4938	0	18.2125	5.75074	8.57714
ENSBTAG00000006625	NDC1	-1.16476	5.06669	0.00237683	0.0331224	43.4831	53.0306	36.5437	44.0654	0	35.5674	15.1751	19.6778
ENSBTAG00000046372	NA	1.43137	3.98667	0.00238228	0.0331429	13.9146	7.75062	9.0993	4.10972	0	12.909	39.0192	29.0718
ENSBTAG00000035660	NA	2.20382	1.60933	0.00238085	0.0331429	1.48101	0.237958	2.67981	0.456636	0	1.30895	6.52322	8.15412
ENSBTAG00000019018	NA	1.64308	1.44074	0.00238712	0.0331838	0.688841	1.42775	1.88707	1.44601	0	1.4895	6.64339	5.16379
ENSBTAG00000016600	CCDC142	-1.92605	1.39534	0.00239253	0.033206	3.46143	4.38522	1.39591	5.63184	0	2.43736	0.549324	0.743936
ENSBTAG00000002643	VPS52	-1.06846	5.30634	0.00239213	0.033206	44.8435	54.2883	57.9391	50.9149	7.13323	39.1106	20.7713	22.7703
ENSBTAG00000051134	VPREB3	-5.19295	-3.49832	0.002397	0.0332417	0	0.203964	0.0517006	0.152212	7.13323	0	0	0
ENSBTAG00000049853	NA	2.28172	-0.982958	0.00240809	0.033269	0.430526	0.0679879	0.180952	0	0	0.631908	1.33898	0.48137
ENSBTAG00000034496	NA	1.89108	7.505	0.0024085	0.033269	217.14	37.8013	50.3563	77.7042	28.5329	246.963	379.823	393.396
ENSBTAG00000009257	CERKL	2.11192	-0.787624	0.00240394	0.033269	0.49941	0.203964	0.120635	0.076106	0	0.451363	0.909818	1.38576
ENSBTAG00000009769	NA	2.44212	-0.769901	0.00240788	0.033269	0.34442	0.0679879	0.258503	0	14.2665	0.24825	1.9913	0.641827
ENSBTAG00000021547	CFAP57	1.97544	0.162359	0.002407	0.033269	1.0677	0.0679879	0.525622	0.304424	0	1.10584	2.18013	2.1297
ENSBTAG00000010030	EPHA4	-1.6243	0.50775	0.0024127	0.0332743	1.58433	2.8215	1.71474	1.67433	7.13323	0.925294	0.635156	0.29174
ENSBTAG00000016435	NOM1	-1.27101	5.93106	0.00241221	0.0332743	65.8876	101.676	63.6692	96.7307	0	66.1472	25.2689	36.3362
ENSBTAG00000010298	GTF2A2	1.51453	6.73338	0.00241707	0.0332819	83.3153	34.1299	65.2547	39.3468	28.5329	93.3644	253.719	221.46
ENSBTAG00000002385	SLC35E4	-1.30831	2.92437	0.00241646	0.0332819	7.11228	12.8837	14.5537	6.54512	0	3.97199	2.98695	5.84938
ENSBTAG00000046008	NA	1.50707	5.13437	0.00242254	0.0333309	26.727	11.15	23.9804	12.6336	0	29.0452	93.5568	69.8133
ENSBTAG00000014650	NFATC2IP	-1.15151	5.47118	0.00242703	0.0333664	51.732	55.8861	82.1953	48.4795	0	40.4872	19.7413	28.3717
ENSBTAG00000006582	SSTR1	-2.63171	-1.56139	0.00243822	0.0334843	0.241094	1.22378	0.568706	0.152212	0	0.112841	0.0343328	0.0875219
ENSBTAG00000011783	MPC1L	1.70756	1.30802	0.00243945	0.0334843	1.92875	1.25778	0.775508	1.14159	0	1.85059	4.22293	11.5821
ENSBTAG00000054179	NA	11.3234	-4.06978	0.00244163	0.0334879	0	0	0	0	42.7994	0	0	0
ENSBTAG00000030608	NA	1.13095	4.96332	0.0024537	0.0334976	20.4241	22.9799	14.8208	22.4513	42.7994	23.5837	62.5543	46.7804
ENSBTAG00000010885	TSPYL1	-1.02542	5.46897	0.00244812	0.0334976	64.6649	56.8039	59.0851	51.9804	21.3997	40.4421	21.3721	25.9211
ENSBTAG00000011510	NA	11.3278	-4.06851	0.00245217	0.0334976	0	0	0	0	42.7994	0	0	0
ENSBTAG00000017007	TRIB3	-1.09595	3.65073	0.00247002	0.0334976	14.0351	17.4389	20.4217	14.2318	0	10.3588	5.8194	7.87697
ENSBTAG00000040132	PWWP3B	-2.1349	-1.38005	0.00246559	0.0334976	0.396084	0.611891	0.672107	0.38053	0	0.203113	0.102998	0.0583479
ENSBTAG00000019757	SUDS3	1.26661	7.5253	0.00246897	0.0334976	140.334	85.7667	119.497	91.0228	164.064	154.502	412.062	312.059
ENSBTAG00000025258	NA	1.5164	0.809689	0.00246732	0.0334976	1.41212	1.01982	0.766892	0.456636	0	1.51207	3.50194	3.22372
ENSBTAG00000003687	FOXK2	-2.13879	5.77462	0.00246512	0.0334976	59.4298	142.027	12.1755	107.538	0	65.8764	9.52734	21.0198
ENSBTAG00000032872	THOC7	1.28725	5.27365	0.00246743	0.0334976	35.6647	16.5551	24.0149	15.069	14.2665	35.4094	83.5144	69.9008
ENSBTAG00000022294	FADS1	-1.16483	4.91976	0.00245103	0.0334976	28.1736	49.1213	37.8707	46.2725	0	29.3612	14.6086	16.9792
ENSBTAG00000032087	ATXN2L	-2.06128	6.67306	0.00246243	0.0334976	132.275	246.252	18.7156	201.072	28.5329	123.29	15.7759	33.4771
ENSBTAG00000020671	TRIM62	-1.6405	2.81214	0.00246476	0.0334976	6.73342	10.0962	9.48705	11.7203	7.13323	6.43192	1.02998	2.71318
ENSBTAG00000013417	GLYCAM1	11.3276	-4.06853	0.00244902	0.0334976	0	0	0	0	42.7994	0	0	0
ENSBTAG00000015753	RSBN1L	1.30382	5.83057	0.00247113	0.0334976	40.4522	28.4869	40.1024	26.7893	28.5329	45.8133	161.587	112.816
ENSBTAG00000053730	NA	11.3353	-4.06631	0.00246331	0.0334976	0	0	0	0	42.7994	0	0	0
ENSBTAG00000011071	BPIFC	5.03333	-3.00751	0.00247696	0.0335505	0	0.033994	0	0	14.2665	0	0.0686655	0.393848
ENSBTAG00000018583	NA	-3.29707	-1.62108	0.00248472	0.0336295	0.206652	0.33994	0.766892	0.38053	0	0	0.0171664	0.262566
ENSBTAG00000045756	NA	1.63397	0.928444	0.00250234	0.0338417	0.929935	0.645885	1.18911	1.06548	0	0.947862	3.48478	4.68242
ENSBTAG00000028419	U1	2.46676	-0.773993	0.00251181	0.0339435	0.430526	0.16997	0.0689341	0.076106	0	0.203113	1.7338	0.977328
ENSBTAG00000013403	AGBL5	2.032	7.69447	0.00252038	0.0340066	145.19	47.9995	77.3785	54.6441	14.2665	172.759	593.098	509.042
ENSBTAG00000019644	EXT2	-1.13157	5.78537	0.00251872	0.0340066	78.3729	67.8179	103.496	48.3273	7.13323	49.334	28.788	33.7397
ENSBTAG00000013925	KIN	1.16093	4.92472	0.00252989	0.0340848	24.6777	15.9772	22.9637	13.3186	0	33.6265	57.885	51.7692
ENSBTAG00000032642	GSTA3	1.9832	-0.694348	0.00253008	0.0340848	0.378863	0.0679879	0.232652	0.304424	0	0.541635	1.71664	0.729349
ENSBTAG00000015965	ZC3H8	1.43089	5.20384	0.0025359	0.0340944	32.1689	15.5352	18.8793	15.2973	0	31.2117	97.7625	71.87
ENSBTAG00000008347	MRPL48	1.36512	6.88827	0.00253428	0.0340944	88.9122	44.77	76.7667	57.9928	57.0658	103.926	286.421	232.254
ENSBTAG00000000998	SLC39A6	-1.09383	4.48433	0.00253666	0.0340944	31.6522	25.5974	28.2199	31.8123	0	22.1393	11.3813	12.3989
ENSBTAG00000023434	BSP1	1.54652	2.9603	0.00254182	0.0341375	8.59329	2.54955	5.05804	1.59823	0	8.25994	17.9904	11.3341
ENSBTAG00000007332	ATP5MG	2.25866	10.1476	0.00254648	0.0341737	652.935	256.348	398.594	270.329	206.864	1003.65	3773.43	2707.74
ENSBTAG00000046509	TENT5C	-1.56823	1.86865	0.00255326	0.0342294	3.70252	5.09909	7.18638	3.8053	0	3.27238	0.892652	1.53163
ENSBTAG00000008906	PCP2	1.90541	-0.391273	0.00255455	0.0342294	0.34442	0.271952	0.353287	0.304424	0	0.293386	1.7338	1.64833
ENSBTAG00000011121	CLCN4	-1.31555	1.91733	0.0025568	0.0342332	5.6485	4.82714	5.98865	3.8053	0	2.57277	1.21881	2.43603
ENSBTAG00000024027	TRMT10C	1.78549	7.49865	0.00256307	0.0342908	133.17	47.0476	84.4873	61.722	28.5329	147.821	491.594	409.777
ENSBTAG00000020825	IRAK1BP1	1.41538	3.34981	0.00257135	0.0343753	8.55885	3.19543	7.44488	3.65309	7.13323	7.01869	23.5694	17.8253
ENSBTAG00000053719	NA	-1.76738	0.0546912	0.00257373	0.0343807	1.11937	1.76769	0.818592	2.28318	0	0.654476	0.205997	0.437609
ENSBTAG00000008541	MGST1	1.45778	6.19519	0.00257614	0.0343867	67.9025	26.4473	40.6797	26.1044	28.5329	61.6787	179.646	144.367
ENSBTAG00000021189	ARHGAP36	-1.74491	0.09969	0.00258111	0.0344021	1.636	2.07363	1.61995	0.532742	0	0.564204	0.223163	0.554305
ENSBTAG00000004753	RXYLT1	1.23016	2.92905	0.00258124	0.0344021	6.04458	3.02546	5.73876	4.10972	14.2665	6.27394	13.4928	13.1429
ENSBTAG00000001808	LACTB2	1.12343	3.74152	0.00259032	0.0344705	11.607	6.66281	8.61676	7.76281	0	13.6763	26.8997	20.5239
ENSBTAG00000000965	TNNI3K	2.65543	-1.53299	0.00258995	0.0344705	0.17221	0.033994	0.0947843	0	0	0.0902726	0.841153	0.802284
ENSBTAG00000049733	ATXN7L1	1.37565	4.14619	0.00259947	0.0345658	15.1201	6.11891	10.7365	8.29556	0	13.1347	43.1048	33.6813
ENSBTAG00000019410	CEP57L1	1.62687	1.53344	0.00260991	0.0346782	1.87709	0.407927	2.07664	1.36991	0	2.39222	5.33874	6.41827
ENSBTAG00000009746	MPHOSPH6	1.50202	7.2703	0.00261207	0.0346805	149.599	46.1638	94.8705	47.2618	121.265	119.611	328.942	318.478
ENSBTAG00000000605	ATP5PF	2.32805	10.0023	0.00263008	0.034893	641.19	171.262	343.628	205.638	164.064	875.17	3269.68	2516.74
ENSBTAG00000047414	NA	2.26604	-1.77331	0.00263478	0.0349289	0.17221	0.0679879	0.0775508	0	0	0.315954	0.411993	0.641827
ENSBTAG00000016210	LYPD2	1.71618	2.52255	0.00264263	0.0350064	2.92757	1.01982	3.00725	4.10972	0	2.41479	12.068	14.7912
ENSBTAG00000000115	VPS54	-1.30919	3.72049	0.00265328	0.0350457	16.7388	19.7165	12.1238	20.9292	7.13323	13.8794	4.44609	6.06818
ENSBTAG00000010922	TRAPPC2	1.44743	5.39776	0.00265364	0.0350457	32.8233	12.9177	27.6512	17.5805	7.13323	30.9635	90.7072	95.253
ENSBTAG00000017298	AAMDC	1.8193	6.26777	0.00265282	0.0350457	58.0349	21.8921	36.9487	21.3097	0	65.6959	248.037	170.726
ENSBTAG00000000781	HIP1	-1.56453	6.34928	0.00264921	0.0350457	96.2139	169.494	49.9083	140.035	0	96.4788	33.0281	37.4594
ENSBTAG00000030180	SHANK3	-2.1049	3.54029	0.00265708	0.0350646	11.7964	28.4189	3.15373	23.0601	0	12.0514	1.68231	3.64674
ENSBTAG00000026254	MED30	1.16393	5.94634	0.00266096	0.0350891	52.1969	27.875	41.1967	33.3344	49.9326	49.176	126.173	107.506
ENSBTAG00000047035	TBC1D17	-1.14276	4.68485	0.00266296	0.0350891	24.54	39.8409	39.0253	32.4212	0	25.818	13.7159	13.0553
ENSBTAG00000009246	DPY30	1.6224	7.83915	0.00267179	0.0351524	189.845	63.6027	126.623	69.1043	106.998	201.714	556.345	501.106
ENSBTAG00000014274	NA	1.97929	2.72859	0.00267036	0.0351524	2.97924	0.951831	9.4095	1.67433	0	2.88872	13.9734	16.7167
ENSBTAG00000020968	MPC2	1.32362	6.78889	0.00269104	0.035379	80.9733	48.2714	80.5322	48.1751	57.0658	103.994	283.177	209.104
ENSBTAG00000001959	TFAP2E	-2.13757	-1.42676	0.00269493	0.0354034	0.258315	0.781861	0.430838	0.608848	0	0.135409	0.120165	0.0875219
ENSBTAG00000034973	NA	1.91467	0.348204	0.00269697	0.0354036	0.585515	0.203964	1.01678	0.38053	7.13323	0.60934	2.47196	2.88822
ENSBTAG00000045939	NA	-2.20276	5.70554	0.00270539	0.0354607	51.1637	158.072	20.1718	95.5891	0	94.7636	5.37308	21.9972
ENSBTAG00000020591	VAMP4	1.08525	3.95214	0.00270354	0.0354607	12.2614	8.05657	11.0295	9.66546	21.3997	12.909	27.8954	24.652
ENSBTAG00000046984	ZNF672	-1.62144	1.66357	0.00270896	0.0354809	3.08256	7.00275	3.05895	4.49025	0	2.59534	0.703822	1.31283
ENSBTAG00000002699	KIT	-1.49312	5.90295	0.00272596	0.0356767	65.7671	96.6788	48.2711	115.605	7.13323	114.308	18.2994	32.1789
ENSBTAG00000012251	MTR	-1.3564	3.20902	0.00273385	0.0357264	11.2453	12.9857	9.33195	15.069	0	11.9611	4.15426	3.32583
ENSBTAG00000004230	AIMP1	1.39301	7.70399	0.00273349	0.0357264	174.294	76.2824	129.32	82.0423	156.931	177.656	479.921	383.521
ENSBTAG00000054037	NA	1.43891	0.407388	0.00274492	0.0357264	0.585515	0.543903	1.05986	0.684954	0	1.5572	2.67796	1.82337
ENSBTAG00000039477	TPBG	-1.75883	0.886727	0.00273889	0.0357264	1.68766	3.22943	1.84399	3.50088	28.5329	1.46693	0.326161	0.598066
ENSBTAG00000018225	SIPA1L3	-1.81319	5.20926	0.00274614	0.0357264	42.5015	78.0501	13.9161	74.5839	0	44.5721	7.77637	17.0376
ENSBTAG00000008632	NA	2.06194	8.02766	0.00273781	0.0357264	154.972	62.3789	135.524	55.7857	28.5329	202.549	881.03	643.154
ENSBTAG00000045994	ADRA2C	-1.47013	3.46938	0.0027451	0.0357264	9.91931	16.997	17.6299	14.5362	0	13.9245	2.60929	5.70351
ENSBTAG00000008685	TRAPPC12	-1.34142	4.69987	0.00274589	0.0357264	30.3262	49.6652	22.6793	37.3681	7.13323	26.6078	7.46738	14.3682
ENSBTAG00000054199	CHCHD8	1.34352	6.55877	0.00275118	0.0357613	74.6015	38.1072	68.3395	35.6176	57.0658	79.2142	234.029	179.522
ENSBTAG00000018063	SPATA2	-1.08632	5.83459	0.00275497	0.0357613	59.7397	89.6081	87.012	64.7662	21.3997	56.5783	27.6207	32.4852
ENSBTAG00000053293	NA	1.24957	2.10683	0.00275441	0.0357613	2.91035	2.88949	2.33514	2.43539	0	3.58833	8.34286	7.64358
ENSBTAG00000050514	ELOC	1.48168	8.34491	0.00275925	0.0357903	278.86	107.795	167.915	133.033	235.397	304.67	749.004	616.344
ENSBTAG00000007427	PPRC1	-1.29931	6.60175	0.00278022	0.0360315	132.877	171.398	76.1894	147.874	21.3997	117.986	42.9503	53.4029
ENSBTAG00000030337	MYCBP	1.58106	7.09846	0.00278198	0.0360315	111.351	39.9089	87.4946	40.6406	64.1991	116.745	403.067	287.859
ENSBTAG00000019545	NA	-1.57277	5.19947	0.00279501	0.0361466	37.3352	80.7356	22.5587	61.5698	0	51.6585	12.4971	16.6292
ENSBTAG00000024928	TNFRSF1B	-1.02276	5.19208	0.0027932	0.0361466	38.1273	55.4101	41.2398	57.8406	0	29.5868	21.4408	25.0458
ENSBTAG00000010976	KANK1	-1.37105	3.75076	0.002799	0.0361714	15.3439	23.1159	13.0716	20.3203	14.2665	12.6607	3.55344	5.73268
ENSBTAG00000008292	SNRPD1	1.54701	8.68831	0.00280254	0.0361903	327.251	131.591	247.223	137.219	356.661	335.859	993.504	766.823
ENSBTAG00000006263	GP2	-1.2515	3.34034	0.00280787	0.0362323	13.8113	29.6427	9.44397	12.0247	0	4.44592	6.40306	7.48312
ENSBTAG00000015655	APBB1	-1.28744	4.18437	0.00282378	0.0364107	18.0476	30.1526	22.9464	25.7999	0	18.7993	5.42458	11.0278
ENSBTAG00000030864	FAM228B	1.36809	1.27988	0.00282601	0.0364126	1.67044	0.951831	1.51655	1.44601	0	1.986	4.63492	4.52196
ENSBTAG00000011593	QKI	-1.59817	2.45737	0.00282829	0.036415	8.61051	8.70245	2.43854	11.2637	0	4.15254	1.45914	2.3485
ENSBTAG00000042898	NA	2.0994	-0.718741	0.00283112	0.0364246	0.309978	0.101982	0.0947843	0.608848	0	0.473931	1.35614	1.03568
ENSBTAG00000050675	BOLA3	1.58954	6.88951	0.00283347	0.036428	91.9947	38.6171	69.7268	39.5751	28.5329	98.6002	324.29	253.974
ENSBTAG00000018548	INTS7	-1.14046	5.24248	0.00283772	0.0364373	44.9124	50.787	54.7337	47.9468	0	43.06	17.0634	22.9307
ENSBTAG00000008010	FLCN	-1.20994	4.07975	0.00283837	0.0364373	20.0797	27.0932	17.6299	23.9734	0	18.4833	6.72922	9.27732
ENSBTAG00000010177	GOLT1A	1.38892	3.86529	0.00284104	0.0364447	10.6426	4.79315	11.5378	5.70795	0	10.6973	34.6246	27.2631
ENSBTAG00000019847	CPEB2	-1.72165	2.45943	0.00284979	0.0365301	7.7839	8.77044	2.99002	11.1876	0	5.1004	2.16296	1.1232
ENSBTAG00000053015	GZMB	1.45396	2.65739	0.00285213	0.0365333	6.14791	2.03964	1.89569	4.33804	0	6.25138	14.4713	9.36484
ENSBTAG00000009517	DBI	2.18734	10.1072	0.00285956	0.0366015	632.235	247.85	405.746	301.989	221.13	870.972	3231.12	2895.89
ENSBTAG00000008538	DNAI1	1.35383	2.31269	0.00287154	0.036728	3.30644	1.46174	2.62811	4.26194	0	4.44592	9.49301	9.33567
ENSBTAG00000016448	ZBTB40	-1.3738	3.61099	0.00287732	0.0367749	13.9835	25.5974	10.3746	16.1345	0	13.2024	4.85809	5.17838
ENSBTAG00000014050	CHRNB3	10.8196	-4.17655	0.00288061	0.03679	0	0	0	0	35.6661	0	0	0
ENSBTAG00000049552	NA	1.44483	1.05036	0.00288294	0.0367929	1.58433	0.815855	1.24943	0.913272	7.13323	1.51207	3.55344	4.09894
ENSBTAG00000000221	RBM34	1.35705	6.52859	0.00288687	0.036816	77.0813	30.9005	61.7132	41.1734	64.1991	69.9838	229.944	176.853
ENSBTAG00000000590	POLE	-1.59253	4.58836	0.00289271	0.0368197	26.2276	61.665	15.3637	38.5096	0	32.2273	7.60471	10.4735
ENSBTAG00000053129	ARL16	1.18407	2.99941	0.00289461	0.0368197	5.94125	4.01129	5.21314	5.023	0	6.43192	16.0334	14.0327
ENSBTAG00000036282	CCDC59	1.41835	7.50778	0.0028956	0.0368197	162.928	60.9852	104.349	71.1591	128.398	150.71	414.843	352.115
ENSBTAG00000007812	NDUFA13	1.78155	7.75006	0.00289382	0.0368197	137.785	68.0219	130.802	65.4512	57.0658	169.938	816.176	512.382
ENSBTAG00000038134	ZDHHC1	1.49236	0.553303	0.00290735	0.0369421	0.964377	0.543903	1.02539	0.532742	0	1.19611	2.83245	2.78611
ENSBTAG00000023792	NA	1.40137	6.48881	0.00291241	0.0369527	68.4708	38.9231	59.9899	35.2371	21.3997	87.6772	240.209	170.974
ENSBTAG00000045673	NA	2.02298	1.31213	0.0029111	0.0369527	1.29158	0.543903	2.24897	0.152212	0	1.30895	5.99107	5.33883
ENSBTAG00000012654	CHCHD1	1.87217	8.27546	0.00291561	0.0369663	229.746	83.3872	136.619	85.4671	71.3323	250.822	917.234	720.991
ENSBTAG00000047376	PIN4	2.09624	6.65967	0.00292404	0.0369787	68.5741	17.4729	39.0856	25.7238	0	63.4165	267.607	289.829
ENSBTAG00000048509	NA	1.598	1.14815	0.00292487	0.0369787	2.41094	0.917837	0.896143	0.76106	7.13323	1.60234	4.65209	3.5884
ENSBTAG00000002574	MYOZ2	1.37013	2.38781	0.0029188	0.0369787	4.06416	3.46738	2.15419	2.35929	0	3.58833	11.3813	9.72951
ENSBTAG00000002305	PCSK4	-1.91987	0.850982	0.00292506	0.0369787	3.04812	3.87531	0.672107	2.96813	0	1.10584	0.274662	0.729349
ENSBTAG00000008844	EXTL3	-1.64036	2.03843	0.0029314	0.0370321	5.23519	6.08492	4.06711	6.54512	0	6.68017	1.02998	1.50246
ENSBTAG00000014024	POMP	1.97795	9.24712	0.00293785	0.0370866	432.144	148.35	241.657	161.497	171.197	494.445	1732.26	1462.74
ENSBTAG00000054899	NA	-2.65184	-1.28499	0.00294155	0.0371065	0.396084	1.15579	0.551473	0.228318	0	0.180545	0	0.102109
ENSBTAG00000017248	NA	3.09025	1.6587	0.00294626	0.0371122	0.861051	0.135976	3.69659	0	0	0.451363	6.83222	10.138
ENSBTAG00000012678	COLGALT1	-1.13906	6.37886	0.00294517	0.0371122	78.0285	134.718	138.782	99.0139	7.13323	74.0912	44.3236	52.1339
ENSBTAG00000054461	NA	-1.52804	0.688276	0.00295391	0.0371282	1.92875	1.73369	2.22312	3.04424	0	1.24125	0.669489	0.423022
ENSBTAG00000050219	NA	1.88097	9.3458	0.00295229	0.0371282	426.289	197.641	317.993	188.895	235.397	605.887	2125.9	1433.54
ENSBTAG00000018893	AHCYL1	-1.14579	5.69072	0.00294983	0.0371282	61.1863	75.2286	65.6252	69.4848	0	57.8873	23.4836	31.8871
ENSBTAG00000002381	ZDHHC5	-1.49403	5.33404	0.00295644	0.0371332	42.9492	85.1549	26.9446	65.9839	0	52.3807	13.4928	20.8886
ENSBTAG00000010871	NA	-1.68956	3.8692	0.00296325	0.0371665	17.5482	28.8269	5.69568	28.2353	0	15.2561	3.86244	5.76186
ENSBTAG00000015516	CCDC28A	1.18326	5.37576	0.00296533	0.0371665	32.9266	19.1726	29.3831	21.8424	28.5329	30.2639	82.8793	79.3094
ENSBTAG00000053204	NA	-3.42378	-1.99168	0.00296548	0.0371665	0.482189	0.16997	0.0603173	0.837166	0	0.0677044	0.0343328	0
ENSBTAG00000005430	MB21D2	-1.78846	3.32045	0.00296909	0.037185	12.4164	18.7647	5.56643	18.4177	0	13.0444	1.57931	4.20105
ENSBTAG00000003784	DNAJC2	1.1615	7.40046	0.00297213	0.0371964	132.068	88.1123	104.582	96.198	156.931	148.724	337.165	285.073
ENSBTAG00000013761	STMN1	1.55254	6.95311	0.00297808	0.0372442	92.2358	42.2205	76.4565	42.9238	21.3997	114.014	307.364	253.04
ENSBTAG00000009783	NA	2.21401	5.1835	0.00298716	0.0372512	14.0007	5.54101	44.3591	5.40353	0	17.558	85.9006	110.453
ENSBTAG00000004039	DHX35	-1.21862	3.72951	0.00298932	0.0372512	15.1201	18.0508	18.8104	16.8194	0	16.5424	5.99107	6.17029
ENSBTAG00000031249	PSMG4	1.27053	5.99947	0.0029862	0.0372512	46.824	22.232	55.7763	27.7787	42.7994	58.5869	150	108.906
ENSBTAG00000048264	FLRT1	-2.08661	-0.486788	0.00298764	0.0372512	0.551073	1.49573	0.413604	1.82654	0	0.406227	0.171664	0.160457
ENSBTAG00000043545	NA	2.28627	1.38053	0.0029846	0.0372512	1.23991	0.135976	3.70521	0.532742	14.2665	1.67004	2.96978	7.42477
ENSBTAG00000039722	NA	2.04381	-0.530936	0.00299466	0.0372787	0.103326	0.373933	0.155102	0.76106	0	0.586772	1.64797	1.0065
ENSBTAG00000053855	NA	2.83021	-2.02055	0.0029958	0.0372787	0.0688841	0	0.0947843	0	0	0.0902726	0.463492	0.641827
ENSBTAG00000008319	DUSP9	-3.02043	-1.04517	0.0029987	0.0372881	0.602736	0.747867	0.129251	1.44601	0	0.315954	0.0171664	0.0583479
ENSBTAG00000047991	TAF4	-1.94056	4.52317	0.00300387	0.0373066	28.7247	48.2714	4.49795	47.7185	0	24.1479	5.80224	7.33725
ENSBTAG00000022847	HEATR5A	-1.76165	4.31639	0.00300445	0.0373066	26.3309	33.45	7.74647	41.9344	0	28.3682	4.63492	8.00825
ENSBTAG00000019852	PDHA1	-1.1994	6.91932	0.00301084	0.0373593	161.447	165.823	145.787	192.777	14.2665	108.395	48.804	88.9368
ENSBTAG00000000625	SMAD6	-1.17962	3.96448	0.00302865	0.0375535	16.3083	23.3199	21.1197	20.6247	0	17.3098	6.74639	8.22706
ENSBTAG00000008501	FOXD3	-1.45809	2.79606	0.00304582	0.0377238	5.95847	15.8752	9.33195	7.83892	0	6.29651	1.95697	3.26748
ENSBTAG00000021615	LGALS2	2.08259	-1.26026	0.0030467	0.0377238	0.241094	0.101982	0.189569	0	0	0.383658	1.08148	0.539718
ENSBTAG00000004587	DUSP6	-1.29719	2.74244	0.00305203	0.0377629	9.72988	7.71663	14.8381	4.94689	0	4.31052	4.42893	2.684
ENSBTAG00000001521	UQCRB	2.14755	9.51932	0.00305855	0.03779	494.226	153.007	268.791	167.433	142.665	601.08	2340.67	1747.48
ENSBTAG00000047240	NA	2.87388	-0.324941	0.00305652	0.03779	0.137768	0	0.827209	0.152212	0	0.157977	1.40764	2.49437
ENSBTAG00000003826	SCN1B	-1.71252	3.12104	0.00307448	0.0379599	9.29935	19.3086	5.13559	13.6991	0	12.8187	2.48913	2.78611
ENSBTAG00000015115	ACP4	1.94605	-1.40395	0.00307888	0.0379874	0.137768	0.0679879	0.206802	0.152212	0	0.789885	0.463492	0.495957
ENSBTAG00000008220	C15H11orf71	1.19263	5.34004	0.00308356	0.0380182	32.6511	17.9828	32.0371	20.1681	28.5329	37.6888	108.612	66.5604
ENSBTAG00000047768	COX7B	2.05959	9.19547	0.00308955	0.0380264	409.55	134.786	200.96	161.193	121.265	442.652	1608.76	1592.27
ENSBTAG00000018044	POLR3E	-1.24705	4.85555	0.00308986	0.0380264	26.2276	39.331	60.4207	31.3557	7.13323	29.3612	13.1494	13.5659
ENSBTAG00000050845	NA	9.5352	-3.85174	0.00309076	0.0380264	0	0	0	0	42.7994	0	0	0.0875219
ENSBTAG00000006002	DIDO1	-1.07018	5.08596	0.00310742	0.0382044	40.6244	51.3649	35.2339	52.2848	0	32.137	18.059	19.8237
ENSBTAG00000048459	CARHSP1	1.05443	4.20944	0.00310988	0.0382077	13.5874	11.7959	13.468	10.8071	28.5329	14.421	31.672	30.6035
ENSBTAG00000050772	NA	1.65396	1.12231	0.00311356	0.038226	1.46379	0.543903	1.37868	1.06548	28.5329	1.21868	5.61341	3.0195
ENSBTAG00000016742	WFDC3	1.20077	4.10601	0.00311784	0.0382516	10.2637	9.38233	17.4317	7.07786	28.5329	13.4732	33.3886	26.1399
ENSBTAG00000015801	EFNB1	-1.33289	1.9723	0.00312183	0.0382737	3.46143	4.07927	7.96189	5.70795	0	2.84359	1.71664	1.86713
ENSBTAG00000002187	SERINC3	-1.21618	3.17226	0.00313484	0.0383364	8.7655	13.9375	14.2521	11.3398	0	7.78601	2.90112	5.39718
ENSBTAG00000012822	MGC137036	2.0844	-1.78265	0.0031355	0.0383364	0.120547	0.033994	0.103401	0.152212	28.5329	0.270818	0.42916	0.539718
ENSBTAG00000002646	DYNC1I2	1.11619	7.16954	0.00313573	0.0383364	105.048	89.2001	85.1939	88.0547	306.729	107.808	203.576	201.898
ENSBTAG00000031940	RSBN1	1.22174	5.06701	0.003134	0.0383364	20.1486	15.1953	28.263	20.7008	28.5329	25.66	91.0162	57.6623
ENSBTAG00000050393	NA	1.27323	2.02725	0.00314511	0.0384241	2.9448	2.10763	2.66258	2.20707	14.2665	3.40779	8.53169	5.22214
ENSBTAG00000008054	ZNF706	1.35749	7.4764	0.00315661	0.0384312	129.864	71.3873	127.838	76.2582	149.798	125.434	439.408	335.763
ENSBTAG00000007363	LSM3	2.08935	9.52904	0.00315019	0.0384312	499.84	148.486	313.038	162.486	171.197	629.99	2177.56	1790.68
ENSBTAG00000012760	NDUFB3	1.89851	7.29464	0.00315671	0.0384312	118.067	41.1327	70.7953	40.3362	14.2665	132.024	524.313	364.266
ENSBTAG00000032719	TFRC	-1.46875	7.16034	0.00315313	0.0384312	181.82	229.799	187.897	191.178	0	177.34	51.2073	83.4229
ENSBTAG00000054797	NA	1.16186	3.2485	0.00315329	0.0384312	6.8023	5.84696	5.62674	6.54512	0	8.6436	24.1188	15.1413
ENSBTAG00000004172	SETD1B	-2.48111	5.37978	0.00316131	0.0384512	47.9261	119.421	4.75645	76.4865	0	56.9846	3.8796	12.5302
ENSBTAG00000007012	ZNF3	-1.22556	3.87505	0.00316497	0.0384512	14.6207	18.8326	23.877	19.5592	0	16.1137	5.59624	7.9499
ENSBTAG00000031673	ARRDC5	2.19315	-1.20399	0.00316385	0.0384512	0.223873	0.0679879	0.224036	0	0	0.24825	0.909818	0.962741
ENSBTAG00000030281	NA	1.36708	1.69033	0.00317026	0.038462	2.99646	1.80168	0.896143	1.82654	0	4.64904	5.9739	4.30316
ENSBTAG00000024334	NA	1.97758	-0.355687	0.00316906	0.038462	0.275536	0.407927	0.491155	0	0	0.473931	2.18013	1.21072
ENSBTAG00000015273	CAND2	-1.44992	3.03844	0.00317375	0.0384776	7.40504	16.691	9.3578	10.8071	0	8.32764	2.1458	4.02601
ENSBTAG00000018622	PCBP4	-1.59777	1.62781	0.00318537	0.0385814	3.4442	6.01693	3.0848	4.26194	0	2.95643	0.703822	1.26907
ENSBTAG00000012512	GPR137	-1.23242	4.93401	0.00318674	0.0385814	34.1837	57.6537	32.1233	38.2052	7.13323	33.1977	11.2783	17.1543
ENSBTAG00000046740	NA	3.68078	-0.357685	0.0031903	0.0385827	0.0516631	0	0.232652	0.304424	28.5329	4.19767	0.0343328	0.131283
ENSBTAG00000018340	NA	1.4193	2.9148	0.00319127	0.0385827	6.75064	2.88949	2.69705	4.64247	0	5.25838	18.7972	13.3179
ENSBTAG00000004920	NA	1.69311	6.04393	0.00320131	0.0386238	35.4753	20.7023	47.7799	23.9734	0	50.1013	222.253	149.108
ENSBTAG00000038888	ZBTB9	-1.09733	5.5953	0.00320113	0.0386238	59.4125	60.2033	81.5835	55.4813	0	45.5651	21.8356	32.281
ENSBTAG00000000791	CALY	1.68775	0.664622	0.00319822	0.0386238	1.58433	0.611891	0.818592	0.152212	0	1.5572	3.10711	2.82987
ENSBTAG00000004815	NA	-1.14854	4.14911	0.00320513	0.0386432	19.8558	26.5153	16.7165	31.4318	0	16.2491	7.48454	10.4005
ENSBTAG00000003415	ESD	1.03827	5.62516	0.00321849	0.0387278	40.435	23.0819	38.4049	29.9097	35.6661	52.8772	96.3206	70.5572
ENSBTAG00000008026	OXT	2.1813	-0.551088	0.00321529	0.0387278	0.206652	0.237958	0.34467	0.304424	99.8652	0.315954	0.686655	3.73427
ENSBTAG00000002883	RPTOR	-1.17865	4.4473	0.0032188	0.0387278	24.1267	36.6795	22.8344	30.4424	14.2665	21.846	8.66902	10.313
ENSBTAG00000048435	NA	1.82047	-1.09102	0.00322561	0.0387428	0.189431	0.16997	0.215419	0.228318	0	0.947862	0.37766	0.831458
ENSBTAG00000005057	FAM204A	1.54008	7.2279	0.00322672	0.0387428	113.555	43.1383	103.237	47.5663	57.0658	131.821	377.952	306.677
ENSBTAG00000053336	NA	4.94907	-3.71547	0.00322366	0.0387428	0	0	0	0	14.2665	0	0.154497	0.0583479
ENSBTAG00000053436	HSBP1	1.94113	8.48039	0.00324264	0.0389072	235.566	90.7639	173.464	100.156	64.1991	298.012	1178.15	845.87
ENSBTAG00000020178	ARSK	1.62695	-0.0779457	0.00325761	0.0390068	0.533852	0.611891	0.206802	0.608848	14.2665	0.902726	1.45914	1.7942
ENSBTAG00000031731	HIGD1A	1.70604	0.505924	0.00326039	0.0390068	0.964377	0.509909	0.275736	1.06548	0	1.08327	3.50194	2.24639
ENSBTAG00000051320	NA	2.07	0.776305	0.00326184	0.0390068	0.809388	0.16997	2.09387	0.304424	0	1.0607	2.71229	4.63866
ENSBTAG00000011632	MAP1LC3B	1.74742	8.8675	0.00326659	0.0390068	348.433	142.571	233.109	142.927	206.864	391.873	1383.52	1015.56
ENSBTAG00000002233	CPNE2	-1.0143	4.14845	0.00326606	0.0390068	18.5987	24.8156	24.8852	24.2778	0	13.744	8.58319	13.6097
ENSBTAG00000046193	NA	-1.31444	1.37639	0.00326076	0.0390068	4.04694	4.31723	2.51609	3.04424	0	1.53463	0.99565	1.70668
ENSBTAG00000021413	ZIC3	-1.71705	0.116577	0.00326295	0.0390068	0.792167	2.41357	0.999544	1.97876	0	0.451363	0.274662	0.656414
ENSBTAG00000046996	EPN1	-1.46628	7.06209	0.00327487	0.0390522	104.601	320.699	131.759	215.761	28.5329	164.274	50.7782	70.6302
ENSBTAG00000008078	TRIM59	1.25742	1.93636	0.00327366	0.0390522	3.40976	1.76769	2.17142	1.97876	7.13323	3.83658	7.53604	5.32425
ENSBTAG00000005025	FAM91A1	-1.38147	4.5939	0.00327927	0.0390646	28.2253	43.9202	16.8458	41.0211	0	28.2553	8.61752	12.2531
ENSBTAG00000013168	RPA3	1.65861	7.03774	0.00328039	0.0390646	98.7626	37.4613	71.8035	45.968	14.2665	117.986	340.409	279.414
ENSBTAG00000053419	NA	1.68515	7.55328	0.00328347	0.0390746	152.303	53.9484	104.099	52.5131	64.1991	158.293	584.738	416.502
ENSBTAG00000007681	DHFR	1.16415	5.34653	0.00330603	0.0392895	35.1653	22.334	24.9283	20.2442	0	40.8032	81.9866	71.024
ENSBTAG00000049623	NA	1.30538	2.31601	0.00330392	0.0392895	3.82307	2.27759	2.96417	2.96813	14.2665	3.34009	10.2655	7.70192
ENSBTAG00000002647	RGS10	1.4508	2.41834	0.00331581	0.039379	4.0986	1.6657	4.91155	1.2938	14.2665	5.48406	7.17555	11.1445
ENSBTAG00000020420	AP1S2	1.43334	4.24242	0.00332115	0.0394155	16.67	7.20672	9.99544	8.59998	0	13.0895	38.5729	57.4289
ENSBTAG00000005416	PPIL3	1.35512	5.95792	0.0033284	0.0394746	58.3104	22.47	39.6888	23.9734	28.5329	61.6787	171.355	111.97
ENSBTAG00000017647	NA	-4.64439	-3.74083	0.00333601	0.039538	0.034442	0.0679879	0.0430838	0.152212	7.13323	0	0	0
ENSBTAG00000018188	NDUFC2	1.72316	8.28601	0.00334383	0.039577	215.108	87.1605	169.879	111.876	85.5987	272.917	863.229	682.962
ENSBTAG00000016956	GANAB	-1.16168	6.32909	0.0033438	0.039577	79.2512	135.942	97.8691	112.713	42.7994	90.1146	32.187	42.5065
ENSBTAG00000038326	NA	1.58796	1.45777	0.00334872	0.039608	2.85869	0.679879	1.41315	1.06548	0	2.27938	6.64339	4.05518
ENSBTAG00000016707	FKBP9	-1.32799	4.10028	0.00335312	0.0396332	13.9835	25.1555	28.4956	22.5274	0	24.3285	6.60906	8.12495
ENSBTAG00000013387	CHMP4B	-1.86343	6.25399	0.00335803	0.0396643	160.999	101.2	10.7192	183.415	0	46.9643	30.333	39.2244
ENSBTAG00000018024	NR1D2	-1.69729	3.75649	0.00336127	0.0396757	14.5518	27.2631	7.29839	25.1911	7.13323	15.7751	2.91828	4.62407
ENSBTAG00000012518	PCDH1	-1.67064	5.58301	0.00336596	0.0396912	52.1969	94.0613	23.2394	97.5679	14.2665	69.0134	10.3513	20.5239
ENSBTAG00000015980	FASN	-1.57212	6.80885	0.00336713	0.0396912	80.0605	249.584	90.071	207.617	21.3997	188.263	40.1178	51.317
ENSBTAG00000020957	FZD5	-1.6206	2.59478	0.00337159	0.0397169	5.76904	15.6712	5.32516	8.9044	0	7.01869	2.0428	1.91089
ENSBTAG00000017970	ZYX	-2.18944	7.46834	0.00337404	0.0397189	209.149	463.712	37.9827	365.309	14.2665	249.536	23.9299	76.7713
ENSBTAG00000045628	C10H15orf61	1.30749	3.18677	0.0033793	0.0397272	5.92403	3.19543	10.2109	3.65309	0	9.32064	18.574	14.2077
ENSBTAG00000009603	UQCRH	1.91375	9.6518	0.00337832	0.0397272	489.284	245.606	352.874	265.61	249.663	651.723	2371.43	1853.52
ENSBTAG00000049973	PTS	1.55422	5.75133	0.00338965	0.0397953	41.8126	20.3284	30.7704	19.407	0	42.4958	164.265	114.77
ENSBTAG00000050994	NA	2.02078	-0.447634	0.00338941	0.0397953	0.189431	0.135976	0.499772	0.304424	0	0.315954	1.21881	2.07135
ENSBTAG00000005163	S100A1	2.90737	-1.22773	0.00339718	0.0398161	0.0516631	0.16997	0.129251	0	0	0.0225681	0.652322	1.56081
ENSBTAG00000053194	NA	1.7178	-0.508961	0.00339504	0.0398161	0.413305	0.101982	0.34467	0.456636	0	0.654476	1.21881	1.38576
ENSBTAG00000001792	MICOS13	1.70254	7.9895	0.00339827	0.0398161	164.771	91.1038	151.629	81.6617	71.3323	204.625	809.567	582.633
ENSBTAG00000007184	NUDT7	1.08382	4.82202	0.00341104	0.039939	22.2668	13.0197	24.0063	15.3734	42.7994	23.6965	51.3618	42.6086
ENSBTAG00000005239	NA	1.08051	3.64433	0.00341386	0.0399451	8.97215	6.7308	9.45258	7.91503	0	11.6226	25.3376	19.4153
ENSBTAG00000032227	RBIS	2.09412	6.7423	0.0034301	0.0401083	85.7607	21.5522	41.9722	19.2548	0	85.6687	284.979	273.768
ENSBTAG00000046004	NA	1.75031	5.15175	0.00343265	0.0401112	19.5631	8.22654	29.2625	7.91503	0	22.523	94.1576	78.8426
ENSBTAG00000019327	NRAP	-1.45867	0.977408	0.00344203	0.0401401	3.46143	3.3994	2.39546	1.36991	0	1.21868	0.583657	1.15237
ENSBTAG00000054558	NA	-1.83083	-0.644972	0.00343963	0.0401401	0.551073	0.747867	0.818592	1.75044	0	0.383658	0.171664	0.204218
ENSBTAG00000012370	MGP	1.58624	-0.0205738	0.00344129	0.0401401	0.49941	0.679879	0.577323	0.152212	0	0.835021	1.64797	2.10052
ENSBTAG00000051412	HBA	1.45724	3.4926	0.00345142	0.0402228	7.0434	3.16144	9.98682	4.10972	0	7.17667	26.4706	22.2451
ENSBTAG00000010390	SRI	1.43549	7.77262	0.00346112	0.0402922	162.308	85.2568	130.053	98.5573	99.8652	199.818	544.672	434.546
ENSBTAG00000012172	MIDN	-1.159	4.70621	0.003462	0.0402922	26.2448	45.8578	26.2294	40.5645	0	25.4569	11.4156	15.5351
ENSBTAG00000023487	NA	1.98342	4.94775	0.00346633	0.0403157	19.4253	4.55519	18.1641	7.83892	0	14.1051	78.7079	121.305
ENSBTAG00000014915	ETV5	-1.59299	1.81992	0.00347138	0.0403476	5.45906	4.55519	7.23808	2.05486	14.2665	2.52763	1.30464	0.802284
ENSBTAG00000054977	NA	2.67017	-0.483373	0.00347593	0.0403497	0.223873	0.0679879	0.629023	0	78.4655	2.43736	0.909818	0.160457
ENSBTAG00000054135	NA	-2.33851	-1.05367	0.00347851	0.0403497	0.757725	1.05381	0.129251	0.913272	0	0.180545	0.0686655	0.160457
ENSBTAG00000001068	ZCWPW1	1.52906	1.28349	0.00347793	0.0403497	1.3949	0.475915	2.44716	1.14159	57.0658	2.75331	3.99977	3.85096
ENSBTAG00000013717	PRAP1	1.22825	3.07247	0.00348703	0.0404217	6.14791	4.4872	5.756	4.41415	0	6.04826	19.295	14.4849
ENSBTAG00000038842	NEDD8	1.77003	8.91936	0.00349804	0.0404955	368.633	137.2	245.828	128.086	213.997	385.69	1348.95	1051.97
ENSBTAG00000010959	HINT1	1.95887	8.15836	0.00349624	0.0404955	195.837	82.8093	95.0773	95.2847	21.3997	269.012	850.526	635.511
ENSBTAG00000027843	TCEAL8	1.50849	4.00608	0.00350562	0.0405295	18.4437	5.54101	7.59136	6.77343	7.13323	9.38835	30.5218	43.4546
ENSBTAG00000015849	PNPLA4	1.26766	4.60181	0.00350507	0.0405295	17.5654	11.8979	16.9061	13.3186	0	19.386	69.0603	46.0365
ENSBTAG00000015002	POLR2I	2.27134	7.47613	0.00351324	0.0405907	84.7791	43.0023	82.583	30.6707	0	108.982	576.928	465.266
ENSBTAG00000039662	NA	-1.2204	4.13546	0.00352172	0.0406618	18.1165	28.6909	17.3628	28.007	0	20.4467	8.25703	8.21247
ENSBTAG00000020964	STRIP1	-1.12844	5.19671	0.00352845	0.0406856	38.3857	46.9796	62.5577	44.4459	0	40.0585	18.7285	20.3197
ENSBTAG00000008520	NFIC	1.10102	5.41136	0.00352821	0.0406856	24.6433	26.3453	37.931	23.5168	106.998	31.2343	71.189	57.6915
ENSBTAG00000009032	TMEM80	1.12107	4.15422	0.00353293	0.0407103	13.4496	10.2322	14.5709	7.68671	0	17.2646	36.5472	28.2112
ENSBTAG00000008721	MANSC1	1.47157	-0.113684	0.00353633	0.0407227	0.568294	0.475915	0.560089	0.304424	0	0.857589	1.71664	1.60457
ENSBTAG00000050273	NA	1.44525	4.97401	0.00354836	0.0408073	25.2805	10.8101	22.3346	10.1221	0	26.3596	81.3515	60.2588
ENSBTAG00000003505	DCN	1.21775	2.52443	0.00354633	0.0408073	4.56357	3.02546	3.76552	2.89203	0	4.6039	10.1968	11.4216
ENSBTAG00000002306	UTP11	1.3037	7.4418	0.0035526	0.0408292	155.144	62.1749	119.411	66.9733	178.331	137.079	362.245	309.769
ENSBTAG00000019253	RPL36A	1.67264	8.21471	0.00355624	0.0408441	224.097	90.7299	139.393	114.463	92.732	238.658	746.892	701.488
ENSBTAG00000031834	NA	1.23323	5.60991	0.00355971	0.0408571	31.325	23.8977	39.7577	24.0495	14.2665	40.1036	113.35	91.6646
ENSBTAG00000007934	MRPS17	1.60584	6.8813	0.00357009	0.0409493	106.943	38.6171	64.0225	32.4212	28.5329	111.193	330.539	236.965
ENSBTAG00000009849	PLAC8A	1.53751	7.4103	0.00358157	0.0410539	102.155	76.9963	126.692	57.6123	35.6661	234.934	583.314	283.352
ENSBTAG00000020749	PRXL2C	1.08991	5.7917	0.00358792	0.0410998	40.28	32.8382	46.5994	25.115	57.0658	45.4522	116.8	83.6563
ENSBTAG00000017496	ATP5ME	2.12351	9.72223	0.00359373	0.0411122	457.235	177.958	442.091	183.187	178.331	593.813	2549.77	2157.97
ENSBTAG00000002953	TXN	2.07982	8.71697	0.00359152	0.0411122	257.73	106.435	158.747	123.216	42.7994	309.048	1338.15	1049.61
ENSBTAG00000054355	NA	2.21094	0.720693	0.00359943	0.0411236	1.22269	0.0679879	0.766892	0.304424	0	0.586772	3.51911	4.56572
ENSBTAG00000019807	COL27A1	-1.38976	3.28967	0.00359714	0.0411236	11.5036	20.2264	5.25622	16.8194	0	7.94399	3.43328	4.75536
ENSBTAG00000021956	ISCA2	1.41816	5.88802	0.00360845	0.0411727	46.204	17.6769	42.0929	25.4955	14.2665	51.0491	157.965	116.535
ENSBTAG00000052632	TGIF2	-1.19426	5.3778	0.00360799	0.0411727	50.9742	76.4864	27.6339	70.7025	14.2665	36.7635	18.1964	22.4639
ENSBTAG00000026909	NA	1.04944	5.21534	0.00361293	0.0411968	32.1	21.0083	24.0752	21.6902	21.3997	33.604	72.3391	61.2361
ENSBTAG00000018770	HSDL1	-1.01204	4.33386	0.00361542	0.0411983	24.1611	25.0535	31.5804	24.5061	0	18.0997	9.905	13.245
ENSBTAG00000038900	NA	2.29393	-0.351806	0.00362242	0.0412091	0.327199	0.135976	0.499772	0	0	0.225681	1.30464	2.52355
ENSBTAG00000037651	S100A2	1.63085	8.00076	0.00362345	0.0412091	157.331	79.5119	183.451	80.6724	85.5987	212.118	624.856	599.248
ENSBTAG00000002645	SH3BP5L	-1.14029	4.47642	0.00362168	0.0412091	27.5881	36.1696	25.9364	26.561	0	24.4639	9.18401	13.4346
ENSBTAG00000022622	CISH	-1.25114	2.75792	0.00362723	0.0412252	6.87119	9.92623	10.0471	8.59998	0	6.86072	2.74662	3.09244
ENSBTAG00000053402	NA	1.76077	0.295445	0.0036425	0.0413718	1.23991	0.271952	0.697957	0.152212	0	1.15098	2.45479	2.20263
ENSBTAG00000052066	NA	2.9504	-3.06601	0.00366263	0.0415464	0.034442	0	0.0172335	0	14.2665	0.157977	0.154497	0.131283
ENSBTAG00000024947	TCAM1	-1.15439	3.68538	0.00366242	0.0415464	15.3956	14.8554	23.0067	14.6885	7.13323	10.5845	4.1886	8.22706
ENSBTAG00000032292	CCDC159	1.57369	0.872122	0.00367835	0.0416975	0.809388	0.611891	1.01678	1.52212	21.3997	1.10584	4.41176	2.59648
ENSBTAG00000018031	PODXL2	-1.28697	3.29913	0.00368156	0.0417068	9.05826	16.4871	12.5891	13.623	0	10.8778	3.36461	5.04709
ENSBTAG00000007820	NA	1.8538	1.04565	0.00368521	0.041721	3.47865	0.509909	0.809975	0.684954	14.2665	3.38522	1.09865	4.62407
ENSBTAG00000049217	NA	1.20817	2.61835	0.00370122	0.0418752	3.40976	3.16144	4.24806	4.56636	0	4.69417	12.2225	11.0278
ENSBTAG00000020854	BCL6B	-1.1566	2.37792	0.00371319	0.0419753	5.30408	7.58065	7.6086	6.92565	0	4.12997	2.40329	2.85905
ENSBTAG00000019017	NA	2.10836	-0.434737	0.00371488	0.0419753	0.275536	0.305946	0.413604	0.076106	0	0.225681	1.25315	2.59648
ENSBTAG00000012907	ODF2L	1.20615	4.09051	0.00371951	0.0420004	15.6711	7.24071	9.95236	9.20883	0	14.0825	35.6031	30.7056
ENSBTAG00000002072	ERCC2	-1.24306	6.63335	0.00372301	0.0420065	120.134	191.08	84.651	139.274	28.5329	120.762	42.8645	55.9557
ENSBTAG00000000179	RPUSD1	-1.22763	4.01345	0.00372566	0.0420065	17.5482	29.1668	17.5179	20.5486	0	18.0545	6.0254	8.92723
ENSBTAG00000021217	COL11A1	-2.53074	-0.552493	0.00372727	0.0420065	0.258315	1.90366	1.61995	0.152212	0	0.135409	0.0686655	0.306327
ENSBTAG00000011413	CCDC107	1.09	5.05971	0.00373112	0.0420227	24.8327	18.2208	28.7627	15.5256	35.6661	27.6685	67.275	49.6832
ENSBTAG00000038488	TMSB4X	2.22367	12.4144	0.00373471	0.0420251	3718.16	1126.49	1743.99	1341.06	5143.06	3698.35	13343.8	13224.3
ENSBTAG00000000551	SMNDC1	1.32935	5.93605	0.00373616	0.0420251	40.435	23.9997	50.1237	26.4088	14.2665	50.3947	142.704	118.461
ENSBTAG00000050922	NA	1.25829	3.1935	0.00373873	0.042027	11.0215	3.9433	3.66212	5.78406	0	10.607	18.8144	12.1655
ENSBTAG00000010152	MID1	-1.11665	3.21291	0.00374351	0.0420536	11.4175	13.4276	10.2539	13.8513	0	8.2148	3.60494	5.58681
ENSBTAG00000050523	POU3F3	-2.30069	0.777875	0.00375629	0.0420888	1.61878	5.91495	0.439455	3.65309	0	1.0607	0.171664	0.437609
ENSBTAG00000017471	KBTBD13	9.728	-4.13244	0.00375429	0.0420888	0	0	0	0	35.6661	0.0225681	0	0
ENSBTAG00000015571	GCLC	-1.16395	4.36127	0.00375229	0.0420888	21.423	34.6398	23.6702	27.7026	0	23.0195	8.60036	11.7571
ENSBTAG00000010688	CSTA	2.30274	-1.38681	0.00375002	0.0420888	0.206652	0.101982	0.0861676	0.076106	0	0.157977	1.21881	0.525131
ENSBTAG00000020762	HUNK	-1.19043	2.1699	0.00376757	0.0421881	4.78744	8.49849	6.07482	4.41415	0	2.82102	2.81529	2.31933
ENSBTAG00000026097	LIMD1	-1.62119	2.54298	0.00377326	0.0422247	5.57961	11.354	4.70475	9.74157	0	8.35021	1.64797	2.04218
ENSBTAG00000015759	NA	2.8765	-1.50308	0.00377765	0.0422467	0.0688841	0	0.327437	0	0	0.135409	0.80682	0.743936
ENSBTAG00000014676	SHROOM1	-1.06326	3.98338	0.00378331	0.0422734	15.4473	22.8779	22.3088	22.223	0	14.6919	7.7592	8.94182
ENSBTAG00000051725	NA	1.28637	1.52367	0.00378488	0.0422734	2.23873	1.80168	1.3356	1.52212	0	2.59534	6.09407	4.33233
ENSBTAG00000027159	ZBTB8OS	1.45281	5.24533	0.00378896	0.0422919	32.7199	14.0735	24.2906	12.4814	7.13323	30.3316	116.8	76.8442
ENSBTAG00000006342	ATP5IF1	1.72143	8.50694	0.00379182	0.0422967	250.618	124.486	208.017	121.161	135.531	354.771	1520.2	796.216
ENSBTAG00000019986	CSNK1D	-1.06055	6.71964	0.00379787	0.0423143	117.843	160.485	139.841	141.862	28.5329	108.259	62.0221	61.5716
ENSBTAG00000006776	KIAA0930	-1.64346	3.07805	0.00379825	0.0423143	6.61287	18.5947	7.15191	13.623	0	10.5393	1.85397	3.53005
ENSBTAG00000009431	SLC25A44	-1.06804	5.27529	0.00380247	0.0423344	46.1007	50.787	50.1323	54.568	0	41.7962	18.8315	24.0539
ENSBTAG00000011889	NOC4L	-1.27009	5.95143	0.00381008	0.042392	59.4642	82.7073	124.012	67.3538	0	65.0414	24.4793	38.3346
ENSBTAG00000053608	NA	1.3185	2.84463	0.00381446	0.0424137	6.73342	2.34558	4.63582	3.19645	0	6.43192	16.8746	10.9111
ENSBTAG00000019689	NA	1.2171	2.642	0.00383234	0.0425583	5.20075	2.54955	4.834	2.81592	0	6.0934	12.8233	9.64199
ENSBTAG00000017541	TBX20	-1.3461	1.143	0.00383075	0.0425583	1.94598	4.11327	2.28344	3.65309	0	1.37666	0.961317	1.19613
ENSBTAG00000039766	FBRSL1	-1.70089	5.54542	0.00384461	0.0426674	44.7058	103.648	31.1841	81.8901	28.5329	57.0748	6.45456	16.4541
ENSBTAG00000027172	NA	1.76148	0.664524	0.00384721	0.042669	0.774946	0.373933	1.50793	0.38053	0	0.925294	3.60494	3.07785
ENSBTAG00000025526	MDC1	-1.31672	4.57737	0.00385821	0.0427639	26.1071	45.3819	17.2852	39.0424	0	26.811	10.0595	11.5237
ENSBTAG00000015037	GAREM2	-1.40032	2.64676	0.00387169	0.0428317	6.04458	10.3002	10.0988	6.84954	0	6.45449	1.71664	3.06327
ENSBTAG00000001539	SAV1	-1.03865	4.10391	0.00386872	0.0428317	16.9972	22.334	30.0639	20.0159	7.13323	14.5565	8.84069	9.81704
ENSBTAG00000030836	ZBTB21	-1.15853	4.03556	0.00387098	0.0428317	21.6985	25.7334	16.3805	21.3097	0	18.9572	7.93087	8.00825
ENSBTAG00000001824	SLC2A6	-3.7653	-2.13991	0.00388126	0.0428832	0.189431	0.101982	1.31836	0.228318	0	0	0	0.0875219
ENSBTAG00000010027	CHDH	-1.42177	1.97182	0.00387972	0.0428832	3.85751	4.89513	6.02311	6.3168	0	3.65604	1.02998	1.86713
ENSBTAG00000010774	NUSAP1	1.12526	7.18654	0.00388487	0.0428958	111.42	72.4751	119.592	66.9733	306.729	123.922	198.718	200.44
ENSBTAG00000010383	YTHDF1	-1.01765	5.68622	0.00389133	0.04294	47.8056	75.0247	74.5436	73.5184	0	45.0234	30.6248	33.1854
ENSBTAG00000048991	REC114	1.16432	3.20053	0.00390014	0.04301	8.31775	3.33141	6.97096	4.64247	0	11.2164	18.677	12.151
ENSBTAG00000019421	DACT1	-1.49734	2.54999	0.00391037	0.0430684	4.85633	11.7619	6.77277	8.52387	0	5.48406	1.30464	2.84446
ENSBTAG00000007740	MDK	1.14688	4.10461	0.00390914	0.0430684	8.78272	7.95458	15.4843	12.2531	28.5329	12.8864	35.0709	24.6812
ENSBTAG00000021920	SEMA4C	-1.7136	4.77376	0.00391982	0.0431453	36.1814	57.9937	9.19408	47.7185	0	32.7012	6.36873	12.4719
ENSBTAG00000002658	STAM	-1.11181	3.81642	0.00392488	0.0431737	17.5999	17.3369	17.0698	21.3097	0	14.2405	5.88807	8.21247
ENSBTAG00000011129	QSOX2	-1.21995	4.52195	0.00393211	0.0432238	19.8903	30.9685	39.9904	29.1486	7.13323	27.488	9.802	10.7652
ENSBTAG00000004558	C10H15orf48	1.63795	3.16177	0.00393439	0.0432238	11.0903	2.31159	5.38547	1.97876	0	5.84515	16.5484	21.4866
ENSBTAG00000000607	ABCF2	-1.24107	7.1473	0.0039397	0.0432549	144.588	193.562	279.278	160.584	28.5329	149.288	68.1849	86.6467
ENSBTAG00000005830	STRN4	-1.38581	5.58606	0.00394941	0.0433342	49.5793	93.3814	35.0357	81.6617	28.5329	56.3978	14.4713	19.8675
ENSBTAG00000022209	CABP2	1.93338	0.679086	0.00395504	0.0433687	0.585515	0.203964	1.55102	0.684954	7.13323	0.925294	4.60059	1.89631
ENSBTAG00000008267	CNOT11	-1.13106	5.92238	0.00396812	0.0434031	63.2873	84.271	101.083	74.2034	0	58.9706	25.8697	41.2811
ENSBTAG00000000902	OGT	-1.33071	6.22028	0.00396607	0.0434031	109.629	108.815	45.6344	143.764	28.5329	79.5753	23.9471	40.3476
ENSBTAG00000022036	ZNRF3	-1.2259	4.1037	0.00396087	0.0434031	13.6563	31.1725	24.0063	22.7557	0	16.6102	6.09407	10.0942
ENSBTAG00000010910	COPS9	2.21741	10.2965	0.00396336	0.0434031	727.175	267.056	520.797	264.544	228.263	890.561	3838.32	3307.12
ENSBTAG00000009022	DNAJC30	-1.2613	3.74347	0.00397663	0.0434688	15.4645	22.266	11.0639	21.8424	0	14.737	5.63057	6.28699
ENSBTAG00000053360	NA	-3.19889	-2.45461	0.00398001	0.0434785	0.413305	0.135976	0.0689341	0.38053	0	0.0451363	0	0.029174
ENSBTAG00000014422	MTMR10	-1.20707	3.86505	0.00398468	0.0435023	17.1694	23.7958	13.7954	21.2336	0	17.0841	6.57472	6.95799
ENSBTAG00000047706	ING2	0.958794	5.49845	0.00398831	0.0435148	35.3375	30.5946	29.1505	30.5185	49.9326	40.7806	84.4929	62.9136
ENSBTAG00000032623	KCNG3	-1.69804	-0.345232	0.00400745	0.0436213	1.03326	1.18979	0.732425	1.44601	0	0.564204	0.154497	0.29174
ENSBTAG00000018269	MPV17	1.12924	5.50077	0.00400133	0.0436213	35.372	22.0621	35.3115	22.7557	28.5329	36.0413	95.4279	77.8653
ENSBTAG00000038990	TRAF4	-1.10958	5.9521	0.00400975	0.0436213	64.6133	83.8631	96.4991	83.4883	49.9326	57.7067	20.2392	33.0249
ENSBTAG00000032247	PPP1R11	-1.07868	5.21809	0.00400494	0.0436213	46.049	46.2658	36.5523	68.5715	0	35.0258	18.5912	22.9745
ENSBTAG00000020283	DUSP5	-1.35334	5.54987	0.00401058	0.0436213	39.7633	68.5658	112.397	50.6105	57.0658	36.8312	12.6001	18.2921
ENSBTAG00000010368	TPST2	-1.02787	3.43044	0.004017	0.0436639	13.7424	12.4418	17.4145	11.3398	14.2665	7.85371	5.42458	6.33075
ENSBTAG00000003339	ZBTB10	-1.18441	6.79488	0.00402459	0.0437191	129.244	195.091	93.5349	181.056	35.6661	119.792	53.5934	61.8342
ENSBTAG00000009304	PDCD5	1.74397	8.07699	0.00402971	0.0437204	195.114	65.2344	155.8	91.0228	71.3323	241.615	877.837	599.204
ENSBTAG00000015263	CPSF7	-2.20535	4.38756	0.00402831	0.0437204	28.4491	48.1694	2.61949	41.9344	0	22.2071	2.79812	6.50579
ENSBTAG00000007415	SLC7A8	-1.16794	7.24541	0.00403735	0.043733	180.494	211.204	214.652	208.378	42.7994	182.937	77.0942	88.9806
ENSBTAG00000027426	NA	1.24255	2.36708	0.00403865	0.043733	4.59801	2.7875	1.6975	3.8053	14.2665	5.41635	7.89654	8.48962
ENSBTAG00000004600	OTUD5	-1.31049	6.01034	0.00404249	0.043733	103.464	93.2794	41.3518	119.563	0	57.4134	23.3978	42.3022
ENSBTAG00000001698	CHTF8	-1.0678	5.17503	0.00403931	0.043733	50.5609	49.4612	42.0843	44.6742	14.2665	39.7651	16.0849	20.626
ENSBTAG00000015889	CLCN7	-1.16643	5.48347	0.00404553	0.043733	37.3696	70.6734	72.9667	56.1662	0	46.7612	21.4236	25.8773
ENSBTAG00000026307	ZNF629	-1.5493	-0.17573	0.00404762	0.043733	0.757725	1.25778	1.06848	1.82654	0	0.293386	0.532158	0.393848
ENSBTAG00000009543	ESYT1	-1.04743	4.03144	0.00404842	0.043733	20.803	24.8836	16.7337	23.3645	0	14.6693	7.24421	10.6339
ENSBTAG00000002137	SUGT1	1.14322	6.79421	0.00405458	0.0437629	99.0037	48.8153	69.5803	62.1786	99.8652	89.3473	222.596	192.723
ENSBTAG00000018715	MPLKIP	1.21512	6.13641	0.00405621	0.0437629	63.1667	27.2292	54.9491	27.0176	85.5987	50.9589	139.855	119.73
ENSBTAG00000038387	SPIN2B	1.64546	2.66032	0.00406493	0.0438064	6.63009	1.93766	2.60226	2.43539	0	2.59534	12.3255	15.9144
ENSBTAG00000038154	HSH2D	1.23011	1.15765	0.00406526	0.0438064	0.912714	1.29177	1.77505	1.52212	0	2.95643	3.50194	3.41335
ENSBTAG00000036242	RFESD	1.21242	2.51379	0.00407598	0.0438948	4.77022	2.75351	4.09296	2.5115	0	4.94242	11.2268	9.84621
ENSBTAG00000051267	CRADD	1.29394	1.44998	0.00408926	0.0440106	1.56711	0.985825	2.33514	1.59823	0	2.79845	5.42458	4.17188
ENSBTAG00000031800	PPDPF	1.05746	6.96552	0.00409446	0.0440395	62.2368	69.8236	110.553	85.4671	142.665	120.672	244.398	168.086
ENSBTAG00000001124	GALC	-1.61084	1.0809	0.00410702	0.0440659	2.13541	4.11327	2.11111	3.57698	0	1.60234	0.326161	1.02109
ENSBTAG00000032374	SELENOK	1.60221	7.62019	0.00410196	0.0440659	162.635	52.3847	114.207	60.1999	71.3323	161.069	503.73	427.048
ENSBTAG00000049646	NA	3.08282	-1.03689	0.00410609	0.0440659	0	0.0679879	0.129251	0.684954	14.2665	1.64747	0.61799	0.0875219
ENSBTAG00000021308	IRS1	-1.98079	2.1297	0.00410374	0.0440659	4.87355	11.354	1.52517	7.6106	0	4.37822	1.09865	0.948154
ENSBTAG00000016772	USP11	-1.20036	5.67788	0.0041178	0.0441544	46.3934	68.2939	85.8229	71.1591	0	56.8492	20.6855	32.529
ENSBTAG00000039555	NA	2.08689	9.54325	0.00412384	0.0441741	550.298	159.738	243.423	205.867	149.798	681.693	2725.68	1724.9
ENSBTAG00000009586	CDC25A	-1.19478	7.69041	0.00412471	0.0441741	235.274	295.951	316.709	278.396	64.1991	222.59	98.7925	124.835
ENSBTAG00000011567	VPS18	-1.09406	5.17894	0.00413399	0.0442464	35.1137	54.3223	53.6566	46.5008	0	38.3884	17.9389	21.4866
ENSBTAG00000005144	PNPLA2	-1.40255	4.23818	0.00413657	0.0442468	21.5435	36.0336	13.063	30.2902	0	24.1253	6.1799	9.32108
ENSBTAG00000017759	NA	-1.19139	6.10293	0.0041418	0.0442756	73.241	89.4041	116.464	83.5644	0	83.5247	33.011	39.5891
ENSBTAG00000003207	SP5	-1.58432	1.90942	0.00414445	0.0442768	3.16867	5.0651	6.96234	4.79468	0	4.69417	0.978484	1.41494
ENSBTAG00000003884	FAM120B	-1.16992	3.00111	0.00414978	0.0443067	7.43948	12.6458	12.1238	10.1221	0	7.22181	3.21011	4.2594
ENSBTAG00000022027	DDT	1.44482	7.11809	0.00415596	0.0443455	80.3016	53.7444	109.622	62.1025	28.5329	143.33	378.244	263.806
ENSBTAG00000015541	DLC1	-1.22169	6.65903	0.00416017	0.0443633	118.171	150.661	110.596	162.41	0	108.688	51.2245	57.0059
ENSBTAG00000012276	NA	1.13937	3.58894	0.00417555	0.0444657	11.9686	6.7648	6.51427	5.86016	0	12.0965	25.5092	17.519
ENSBTAG00000011287	ATXN7	1.08865	4.59432	0.00417742	0.0444657	18.9087	14.3454	18.9827	12.6336	99.8652	19.6569	42.607	31.7121
ENSBTAG00000019995	HIKESHI	1.24922	6.41486	0.00417417	0.0444657	69.6074	38.4812	52.9155	43.761	21.3997	78.6274	185.878	159.334
ENSBTAG00000052504	KLF2	-1.92984	2.22547	0.00418591	0.0445289	4.23637	13.2916	1.73197	9.66546	14.2665	2.95643	0.738154	1.38576
ENSBTAG00000054002	NA	2.51307	-1.00786	0.00419092	0.0445551	0.154989	0.033994	0.34467	0	0	0.135409	1.09865	1.25448
ENSBTAG00000038716	SKI	-2.30873	4.74343	0.00419914	0.0445881	26.727	74.9567	3.80861	51.3716	0	39.0429	3.38178	7.77486
ENSBTAG00000053289	NA	1.34293	2.60105	0.00419871	0.0445881	4.87355	4.11327	3.53287	2.13097	42.7994	3.72374	11.9306	9.81704
ENSBTAG00000009343	AAK1	1.18085	5.16731	0.00421405	0.0446377	28.1564	25.1555	14.2607	22.223	28.5329	24.0802	76.9912	63.1908
ENSBTAG00000008076	SLC35B2	-1.07048	5.81253	0.00421278	0.0446377	58.7754	78.3561	104.271	57.0795	0	49.176	30.436	37.2406
ENSBTAG00000021522	PLA2G10	1.4752	0.964298	0.00420835	0.0446377	1.23991	0.713873	1.3873	0.837166	0	1.17354	3.63927	4.30316
ENSBTAG00000020608	ATG9A	-1.41684	4.13173	0.00421402	0.0446377	16.0328	33.654	17.7505	25.6477	0	26.8787	4.84092	9.20438
ENSBTAG00000024381	MAN1A1	-0.978763	4.44729	0.00422622	0.0446582	22.2496	36.4075	31.0203	23.669	0	17.1744	13.5443	14.835
ENSBTAG00000003759	PCNX3	-1.51189	5.67016	0.00422588	0.0446582	45.8079	116.021	32.0199	89.1962	0	63.5068	18.265	25.6439
ENSBTAG00000018070	SCNM1	1.20761	7.49121	0.00422169	0.0446582	146.103	76.9283	150.052	64.9184	199.73	168.855	358.125	277.532
ENSBTAG00000004004	CSDC2	-2.00506	-0.944329	0.00422096	0.0446582	0.430526	1.15579	0.896143	0.304424	7.13323	0.225681	0.0686655	0.218805
ENSBTAG00000054808	MT1A	1.68515	5.00344	0.00423447	0.0447182	21.7329	5.37104	8.84079	41.3256	71.3323	15.8428	58.9494	62.4469
ENSBTAG00000008088	KIF18B	-1.46105	4.92059	0.00424845	0.0448387	28.8969	55.988	31.7786	46.8813	28.5329	33.8522	6.30006	10.8819
ENSBTAG00000021340	POU2F3	-1.26699	1.05319	0.00425169	0.0448458	3.15145	2.17561	3.2399	2.35929	0	0.902726	1.08148	1.4587
ENSBTAG00000017212	HYPK	1.63822	8.63016	0.00425709	0.0448757	294.48	104.837	266.318	115.757	249.663	313.472	1162.63	799.921
ENSBTAG00000013606	FKBP2	1.4847	8.15776	0.00426374	0.0449186	221.256	108.679	175.265	96.9591	142.665	251.725	702.826	570.511
ENSBTAG00000009076	ADD2	-1.0135	3.85163	0.00427068	0.0449374	15.0684	23.9997	18.0521	17.961	0	12.435	7.89654	8.67925
ENSBTAG00000014393	CLK2	-1.11583	6.06329	0.00426964	0.0449374	80.8355	103.172	70.3041	96.9591	14.2665	82.3286	30.8995	41.8355
ENSBTAG00000033662	NCKAP1	-1.25882	5.43639	0.00427509	0.0449534	59.1198	65.1324	32.1577	72.9096	14.2665	56.3075	16.3252	22.4056
ENSBTAG00000005559	NA	2.00311	-1.4504	0.00427735	0.0449534	0.189431	0.0679879	0.0947843	0.228318	0	0.315954	0.80682	0.539718
ENSBTAG00000006572	CARD9	1.66749	-0.889177	0.0042953	0.0449973	0.223873	0.203964	0.370521	0.152212	7.13323	0.857589	0.532158	0.962741
ENSBTAG00000047428	ZNF281	-1.21387	5.90517	0.00428875	0.0449973	67.0242	103.376	43.8076	106.625	21.3997	64.59	27.5349	29.2761
ENSBTAG00000049557	NA	-1.8259	1.20321	0.00429007	0.0449973	4.02972	3.46738	1.61995	3.57698	0	2.34709	0.291828	0.889806
ENSBTAG00000013317	RNF168	1.00944	6.01906	0.00429568	0.0449973	55.6756	34.6058	47.0647	37.7486	57.0658	57.9324	117.71	107.025
ENSBTAG00000054875	NA	1.62873	1.01158	0.00428671	0.0449973	2.08374	0.611891	0.61179	1.06548	0	1.30895	4.36026	3.79261
ENSBTAG00000042458	RNase_MRP	2.17877	-1.05365	0.004297	0.0449973	0.258315	0.203964	0.155102	0	0	0.180545	0.755321	1.41494
ENSBTAG00000011161	NA	1.77614	2.23376	0.00430194	0.045022	2.42816	1.08781	4.28253	1.14159	0	1.69261	12.0336	10.0213
ENSBTAG00000004824	REEP1	1.23022	2.52403	0.0043098	0.0450772	4.16749	2.7875	4.69613	2.43539	0	4.62647	11.0895	10.6193
ENSBTAG00000004780	CDKL1	1.65361	-0.570509	0.00433025	0.0452369	0.430526	0.305946	0.34467	0.152212	14.2665	0.473931	1.15015	1.32742
ENSBTAG00000051669	NA	2.44314	-1.42736	0.00432805	0.0452369	0.327199	0.033994	0.103401	0	0	0.203113	0.892652	0.656414
ENSBTAG00000002610	FKBP3	1.72726	8.16497	0.00434397	0.0452718	241.594	73.6649	133.887	86.7609	85.5987	233.106	755.647	661.024
ENSBTAG00000053624	NA	-1.22264	3.51035	0.00434145	0.0452718	12.9674	10.8441	18.7759	18.7221	0	7.49262	3.15861	9.83162
ENSBTAG00000019091	RNPC3	1.07245	4.75323	0.00433881	0.0452718	27.4848	14.1755	13.175	17.7327	42.7994	23.5386	48.4092	38.4659
ENSBTAG00000025233	CBARP	-2.23199	0.175261	0.00433679	0.0452718	1.58433	2.8215	0.680724	1.14159	0	1.71518	0.137331	0.247979
ENSBTAG00000016078	STXBP4	1.04785	2.89886	0.00435165	0.0453247	5.56239	3.84132	4.59273	6.24069	28.5329	8.10196	11.2955	10.1234
ENSBTAG00000014558	DDX21	1.38645	8.42679	0.00435522	0.0453348	266.134	171.635	157.489	168.423	242.53	268.064	776.573	693.698
ENSBTAG00000009457	NA	-1.79296	1.59195	0.00435782	0.0453349	5.42462	4.69117	0.809975	6.08848	28.5329	0.812453	0.80682	1.92548
ENSBTAG00000016213	SYCE2	1.41352	2.24711	0.00436701	0.0454034	3.87473	2.7875	2.81768	1.36991	0	3.56577	13.8704	7.84779
ENSBTAG00000014849	GPATCH3	-1.10181	4.58285	0.00437398	0.0454218	31.1873	27.943	51.0457	21.7663	0	21.3946	12.7546	13.916
ENSBTAG00000045575	NA	1.46002	4.16284	0.00437399	0.0454218	12.4508	4.04528	15.1827	6.54512	0	12.8864	42.8473	35.1109
ENSBTAG00000018951	TBC1D9	-1.31416	6.1352	0.00438367	0.0454315	96.0072	131.863	46.2892	108.451	0	73.0079	34.6589	35.6506
ENSBTAG00000019180	AP2A1	-1.92252	5.42833	0.00438795	0.0454315	50.2854	102.696	12.3909	79.6069	0	63.8453	7.46738	19.2548
ENSBTAG00000031473	ORC2	1.01448	3.73845	0.00438626	0.0454315	9.98819	6.52684	8.16869	11.9486	14.2665	14.1502	23.5351	18.54
ENSBTAG00000004381	TACSTD2	-1.22198	6.76793	0.00438574	0.0454315	97.8326	166.706	237.935	105.787	14.2665	87.0002	52.5978	81.8184
ENSBTAG00000032560	SPINK2B	1.61254	1.47725	0.00438731	0.0454315	2.47983	0.475915	1.21496	1.52212	0	1.87316	4.94392	6.69542
ENSBTAG00000014162	ACKR2	2.25118	-1.68465	0.00439294	0.0454562	0.103326	0.0679879	0.163718	0	0	0.24825	0.892652	0.335501
ENSBTAG00000009874	ZXDC	-1.55808	2.28054	0.00439795	0.0454812	3.80585	6.15291	10.59	5.63184	0	5.1681	1.25315	1.95466
ENSBTAG00000022744	TRIM71	-1.1153	5.20708	0.00440616	0.0455224	34.1493	63.0928	31.9423	66.8972	28.5329	25.3892	26.3161	14.3973
ENSBTAG00000032947	GRXCR1	2.67594	-1.69715	0.00440716	0.0455224	0.223873	0	0.0775508	0	0	0.157977	0.532158	0.77311
ENSBTAG00000010449	MOCS1	-1.10991	3.11451	0.00441178	0.0455304	8.69662	9.75626	17.5954	10.4265	0	6.77044	4.46326	5.13462
ENSBTAG00000004557	DHRS9	1.24437	2.14612	0.00441316	0.0455304	3.87473	3.26342	2.11972	1.52212	0	4.96499	6.00823	9.1898
ENSBTAG00000005221	WNK1	-1.44742	7.3562	0.0044393	0.045773	188.691	323.452	92.251	313.633	49.9326	201.037	64.5971	75.7064
ENSBTAG00000004297	ACOXL	2.74971	-2.26374	0.00446184	0.045897	0.034442	0	0.0689341	0.076106	0	0.631908	0.223163	0.116696
ENSBTAG00000018216	SKA1	1.10946	6.74608	0.00445874	0.045897	101.535	40.8947	80.3254	52.7415	142.665	95.215	185.689	169.647
ENSBTAG00000006223	THEMIS2	-1.76585	0.168658	0.00446162	0.045897	1.15381	1.93766	1.01678	2.05486	0	1.08327	0.240329	0.350087
ENSBTAG00000009235	KCNMB3	1.438	1.21159	0.00446181	0.045897	1.27436	0.713873	1.92154	1.2938	14.2665	1.60234	4.56626	3.86555
ENSBTAG00000050920	NA	1.10297	3.06604	0.00447656	0.0460213	6.52677	4.01129	6.84171	4.49025	0	8.32764	16.8059	12.3843
ENSBTAG00000017818	MOG	-1.48959	3.10723	0.00449018	0.046134	10.6254	15.9092	4.834	15.2973	0	9.23037	2.78095	3.44253
ENSBTAG00000006003	SAP130	-1.25116	4.86284	0.00449756	0.0461827	31.0495	41.3366	36.5954	48.1751	0	27.4429	7.12405	20.9615
ENSBTAG00000021483	OLFML1	-1.41726	0.405375	0.00451464	0.0463309	1.51545	2.37958	1.84399	1.2177	28.5329	0.925294	0.446326	0.554305
ENSBTAG00000030230	NA	1.71128	0.518563	0.00452055	0.0463642	0.585515	0.645885	1.50793	0.152212	0	1.08327	2.95262	2.69859
ENSBTAG00000049522	NA	-2.04147	-1.37179	0.00454025	0.0465257	0.413305	0.543903	0.379137	0.837166	0	0.225681	0.102998	0.0583479
ENSBTAG00000006560	VANGL2	-3.22849	-0.967206	0.00454163	0.0465257	0.516631	1.08781	0.103401	1.36991	0	0.383658	0	0.0583479
ENSBTAG00000054345	NA	-2.23709	-1.55392	0.00454785	0.0465621	0.67162	0.271952	0.224036	0.76106	0	0.0902726	0.0514991	0.14587
ENSBTAG00000051357	C7H19orf25	-1.03455	4.8891	0.00455116	0.0465686	40.4694	49.1892	33.6226	31.8884	0	28.639	15.7759	17.6211
ENSBTAG00000009765	MTMR14	-1.08779	6.78057	0.00458027	0.0468195	124.852	135.126	198.005	130.065	28.5329	111.78	56.9752	70.5426
ENSBTAG00000051792	NA	2.24777	-1.0783	0.00458105	0.0468195	0.430526	0.16997	0.0861676	0	0	0.270818	1.02998	0.933567
ENSBTAG00000011390	CHRND	1.43393	1.64101	0.00458894	0.0468727	2.32484	1.01982	1.37868	2.28318	0	1.96343	6.78072	5.92231
ENSBTAG00000013266	PMFBP1	1.41003	0.6382	0.00459184	0.046875	1.36046	0.883843	0.473922	0.76106	0	1.73775	3.02128	2.33392
ENSBTAG00000015099	RPL26L1	1.73076	8.26395	0.00459817	0.0469121	217.002	90.186	177.884	85.2387	71.3323	256.78	843.316	683.91
ENSBTAG00000048225	NA	1.32233	1.14693	0.00460405	0.0469446	1.53267	0.951831	1.5941	1.06548	0	1.94086	5.01258	3.09244
ENSBTAG00000048228	NA	1.03418	4.95361	0.00461888	0.0470472	24.7294	18.9346	22.4639	17.7327	14.2665	30.0156	67.0004	47.9036
ENSBTAG00000019132	DMP1	9.81392	-3.92313	0.00461951	0.0470472	0	0	0.0172335	0	57.0658	0	0	0
ENSBTAG00000052892	NA	1.25779	6.52161	0.00463099	0.0471366	72.8105	39.535	56.6983	56.2423	42.7994	86.7971	288.979	172.885
ENSBTAG00000034633	ERO1B	1.07675	4.85276	0.00463582	0.0471583	16.9799	17.9828	18.6122	22.7557	0	25.2312	53.9196	54.0156
ENSBTAG00000017429	PREPL	1.07634	4.76798	0.00465958	0.0472241	23.3	13.6656	18.0176	16.8955	0	26.2242	54.9496	44.2277
ENSBTAG00000003336	TPD52L1	1.37574	0.658847	0.00465165	0.0472241	1.11937	0.543903	1.05124	0.837166	0	1.62491	3.53627	1.99842
ENSBTAG00000047089	NA	1.23289	3.43498	0.00469217	0.0472241	10.9698	6.83278	3.46394	6.08848	14.2665	9.77201	23.5694	13.9452
ENSBTAG00000051524	SERP2	2.67377	-1.85329	0.00468132	0.0472241	0.034442	0.135976	0.0775508	0	0	0.0677044	0.858319	0.408435
ENSBTAG00000018902	ZC2HC1A	1.19601	4.07224	0.00468921	0.0472241	13.9663	5.91495	16.1133	7.6106	156.931	20.1534	23.1231	24.5353
ENSBTAG00000026505	NA	2.09877	0.471265	0.00468705	0.0472241	0.619957	0.135976	1.51655	0.228318	0	0.586772	2.35179	3.88014
ENSBTAG00000016315	COTL1	-1.18502	6.60174	0.00466653	0.0472241	138.078	120.679	70.1404	204.269	14.2665	82.9154	53.8509	62.5344
ENSBTAG00000049726	SRRM5	-1.46716	-0.209003	0.00469372	0.0472241	1.01604	1.15579	1.17188	1.2177	7.13323	0.586772	0.274662	0.350087
ENSBTAG00000031256	NA	2.12838	-0.449235	0.0046664	0.0472241	0.241094	0.135976	0.93061	0.076106	0	0.36109	1.37331	1.72126
ENSBTAG00000049767	NA	2.44253	-1.42226	0.00466824	0.0472241	0.154989	0	0.206802	0	0	0.203113	0.583657	1.06485
ENSBTAG00000008158	CCDC68	1.15198	5.49008	0.00469086	0.0472241	38.8162	20.6683	25.1782	31.2035	14.2665	45.9713	116.131	74.5249
ENSBTAG00000011333	CLASP2	-1.91997	4.02941	0.00465387	0.0472241	23.2484	31.1385	3.56734	32.4973	0	21.53	2.96978	5.84938
ENSBTAG00000015499	VPS51	-1.15172	5.5415	0.00468937	0.0472241	40.6072	69.0077	106.65	48.6317	21.3997	43.3985	20.737	24.5353
ENSBTAG00000020366	TBL3	-1.75351	6.79964	0.00468357	0.0472241	160.517	221.437	56.5518	198.941	0	156.465	23.4664	64.4307
ENSBTAG00000044141	MROH7	1.8127	1.65326	0.00465759	0.0472241	1.87709	0.883843	0.491155	2.5876	0	1.21868	7.10688	7.71651
ENSBTAG00000011025	BTF3L4	1.25049	6.34744	0.00469069	0.0472241	71.5017	30.9345	60.1105	32.1928	42.7994	77.8827	189.002	142.486
ENSBTAG00000002492	SYCP3	1.5352	6.7119	0.00465195	0.0472241	90.5137	27.977	61.5237	34.7804	28.5329	79.0788	256.792	231.364
ENSBTAG00000010490	PEX5	-1.09161	3.8621	0.00465397	0.0472241	18.1165	22.538	16.4408	18.8743	0	13.9922	5.61341	9.21897
ENSBTAG00000031802	SPATA16	1.90601	-0.774112	0.00467412	0.0472241	0.327199	0.237958	0.26712	0.076106	0	0.270818	1.61364	0.904393
ENSBTAG00000033961	RNF217	-1.92007	-0.349365	0.00469817	0.0472416	0.878272	1.08781	1.08571	1.06548	0	1.19611	0.171664	0.175044
ENSBTAG00000021861	NELFB	-1.1827	6.52954	0.00471274	0.047252	80.5772	158.922	127.692	123.672	35.6661	116.226	36.0837	54.2636
ENSBTAG00000002271	CDADC1	1.07107	4.2761	0.00470549	0.047252	17.7204	8.19254	14.2866	11.1115	14.2665	18.1448	37.869	29.1302
ENSBTAG00000008253	EXPH5	-1.30362	1.50666	0.00470928	0.047252	3.66808	5.30306	2.04217	4.33804	0	1.57977	1.30464	1.7942
ENSBTAG00000053726	EIF4EBP2	-1.49429	5.69463	0.00471229	0.047252	56.0544	105.993	25.1782	99.1661	0	57.5939	19.3465	26.1836
ENSBTAG00000008397	ZNF555	1.12941	2.51773	0.00470474	0.047252	4.80467	3.05946	3.47255	3.50088	0	5.82258	12.1023	7.57064
ENSBTAG00000015386	REL	1.12463	2.59429	0.00472249	0.0472636	4.85633	3.67135	4.12743	2.96813	0	5.50663	11.7761	9.62741
ENSBTAG00000052525	CHCHD5	1.39875	7.25717	0.00471944	0.0472636	118.997	60.6452	102.763	67.3538	57.0658	165.718	516.485	285.657
ENSBTAG00000011910	STK33	1.40687	0.0659644	0.00471979	0.0472636	0.878272	0.577897	0.439455	0.38053	14.2665	1.24125	1.85397	1.37118
ENSBTAG00000003845	CSRNP1	-1.04502	4.98932	0.00472744	0.0472636	32.0483	46.6737	45.9963	41.8583	0	30.9184	14.7631	20.9031
ENSBTAG00000052187	NA	-2.41051	-1.00251	0.0047255	0.0472636	1.08492	0.679879	0.0861676	1.14159	0	0.203113	0.137331	0.0729349
ENSBTAG00000009305	ANKRD27	-1.26392	3.4505	0.00473414	0.0473015	10.9698	15.9092	13.8988	16.0584	0	14.5339	3.58777	5.86397
ENSBTAG00000048825	NA	-2.08407	2.2466	0.00473851	0.0473015	9.45434	6.90077	0.396371	11.5681	0	2.75331	1.11581	1.38576
ENSBTAG00000016730	ANP32E	1.1151	6.81263	0.00473937	0.0473015	94.5951	50.2091	94.276	48.1751	128.398	99.4127	227.455	160.749
ENSBTAG00000011558	GPAT2	-1.28167	1.78753	0.00475154	0.0473688	3.11701	3.63735	7.80678	4.71857	0	1.69261	1.85397	2.29016
ENSBTAG00000004108	CENPX	1.25812	6.89019	0.00475066	0.0473688	88.9983	54.7983	92.7422	49.6972	71.3323	105.687	313.63	220.424
ENSBTAG00000007512	PLA2G15	-1.19693	7.12101	0.00476063	0.047414	138.853	166.808	276.305	178.849	85.5987	134.145	42.9675	76.7859
ENSBTAG00000053278	NA	1.86111	-0.321069	0.00476152	0.047414	0.361642	0.16997	1.35283	0.076106	0	1.10584	1.15015	1.40035
ENSBTAG00000033335	NA	2.12473	0.627367	0.00478718	0.0476424	0.895493	0.033994	0.90476	0.456636	0	0.586772	3.27878	4.21564
ENSBTAG00000001579	AGO2	-1.28775	5.49106	0.00479763	0.047692	41.5371	85.8347	39.3872	76.0299	28.5329	45.0009	12.4971	22.2451
ENSBTAG00000032372	HASPIN	-1.0817	4.48555	0.00479498	0.047692	24.3161	29.0988	38.0602	25.5716	0	22.4102	9.56167	14.2661
ENSBTAG00000007450	C2	2.76696	-1.94167	0.00481556	0.0478092	0.120547	0	0.0775508	0	28.5329	0.0451363	0.480659	0.671001
ENSBTAG00000034430	C27H4orf47	1.44001	0.728032	0.00481765	0.0478092	1.48101	0.509909	1.13741	0.456636	14.2665	1.78288	2.54062	2.87363
ENSBTAG00000050515	NA	3.33808	-1.87813	0.00481446	0.0478092	0.017221	0.101982	0.0430838	0	0	0	0.961317	0.423022
ENSBTAG00000008362	CTDSP1	-2.08448	4.01331	0.00482372	0.0478424	17.5827	36.0676	2.55918	35.3132	0	19.3409	2.93545	4.65325
ENSBTAG00000015892	NDUFB4	1.78725	8.4101	0.0048351	0.0479279	253.872	98.9224	175.498	93.4582	71.3323	317.895	1087.95	746.868
ENSBTAG00000054108	NA	1.26487	1.68215	0.00484011	0.0479503	1.82543	1.56372	2.6712	1.75044	14.2665	2.4825	5.88807	5.03251
ENSBTAG00000053991	NA	1.38299	4.74737	0.00484601	0.0479816	24.1094	17.065	11.4948	7.23007	0	21.1915	64.0134	50.5876
ENSBTAG00000018016	NUPR1	1.34061	5.10791	0.0048507	0.0480008	20.3897	26.4813	14.8639	18.4177	0	23.2452	91.0162	70.9948
ENSBTAG00000034170	NA	1.98866	0.244157	0.0048669	0.0481338	0.67162	0.237958	0.61179	0.38053	0	0.203113	2.48913	3.22372
ENSBTAG00000030882	NA	1.27021	1.42377	0.00487395	0.0481489	0.998819	2.14162	1.26666	2.20707	0	2.93386	4.90958	4.18646
ENSBTAG00000010727	ATG4D	-1.20762	4.89289	0.00487386	0.0481489	24.6088	41.4726	56.7758	33.7911	7.13323	33.0849	12.2911	15.4768
ENSBTAG00000039618	ARL14EPL	0.984757	5.87096	0.00488063	0.0481772	46.3418	31.0025	45.6688	36.9114	42.7994	54.2538	104.835	98.4621
ENSBTAG00000010475	MLNR	-1.35814	0.186447	0.00488275	0.0481772	1.11937	1.32576	2.07664	1.36991	78.4655	0.631908	0.600823	0.466783
ENSBTAG00000017776	CHD2	-1.08189	4.37744	0.00488609	0.0481772	23.4895	28.6909	27.453	27.1698	0	25.4569	10.214	11.4216
ENSBTAG00000010954	ART3	1.67106	-0.444079	0.00489062	0.0481772	0.585515	0.135976	0.448071	0.152212	14.2665	1.12841	1.39048	0.758523
ENSBTAG00000051400	NA	2.64401	-2.09039	0.00488883	0.0481772	0.120547	0	0.0603173	0	0	0.112841	0.583657	0.408435
ENSBTAG00000003061	LAMA5	-1.68685	3.40689	0.00492387	0.0484681	7.97333	23.5918	7.46211	18.7221	0	16.2265	2.16296	4.39068
ENSBTAG00000053928	GPR25	-1.33067	2.08596	0.00492907	0.0484681	3.54753	4.62318	8.48751	6.3168	0	3.15954	1.27031	2.55272
ENSBTAG00000018593	PSENEN	1.6323	7.58367	0.0049276	0.0484681	142.607	58.6056	111.889	62.4069	35.6661	151.929	495.834	434.634
ENSBTAG00000053355	EFCAB10	1.64739	0.381925	0.00493127	0.0484681	1.08492	0.475915	0.766892	0.076106	0	1.12841	2.90112	2.18805
ENSBTAG00000020934	SHF	-1.00672	6.18629	0.00494484	0.0484996	85.7263	134.48	85.5903	79.5308	14.2665	65.1994	50.4177	42.5794
ENSBTAG00000052906	ZNF8	-1.00517	4.14647	0.00494176	0.0484996	16.8249	23.8638	31.7355	19.6354	0	14.6693	10.9522	10.5172
ENSBTAG00000001123	SNRNP48	1.08967	4.19137	0.00493944	0.0484996	13.8801	8.73645	16.3546	9.43715	35.6661	13.744	31.8093	28.8385
ENSBTAG00000026400	NA	1.20573	2.21213	0.00494559	0.0484996	2.13541	3.43339	3.38639	2.89203	0	5.30351	11.9821	5.63057
ENSBTAG00000008196	SWSAP1	1.17051	4.0989	0.0049498	0.0485136	11.6759	8.29452	14.9156	8.06724	0	13.2926	36.7361	30.1805
ENSBTAG00000002418	TICRR	-1.3853	4.55792	0.00495684	0.0485553	28.9485	46.1978	16.751	32.4973	7.13323	39.6974	8.78919	9.42319
ENSBTAG00000021199	COA8	1.3133	6.91472	0.00496073	0.0485635	92.5286	41.6766	99.1358	44.9025	85.5987	87.2484	265.118	239.022
ENSBTAG00000050585	NA	2.39338	-1.60248	0.00496602	0.0485635	0.258315	0	0.112018	0	0	0.293386	0.686655	0.568892
ENSBTAG00000014226	RPL34	1.60994	9.34548	0.00496582	0.0485635	485.03	242.139	294.788	263.175	320.995	584.357	1696.98	1304.97
ENSBTAG00000014862	NA	1.57451	7.30663	0.00497439	0.0486169	133.119	47.3876	78.5245	65.4512	35.6661	134.348	467.423	340.314
ENSBTAG00000012589	HSPE1	1.6601	9.26916	0.00497706	0.0486169	493.847	194.785	280.251	226.72	299.596	570.5	1746.11	1234.23
ENSBTAG00000000868	ZFP1	1.11566	3.53232	0.00498265	0.0486416	9.85043	5.20107	9.92651	4.87078	0	13.1121	23.9986	15.6227
ENSBTAG00000031509	PFAS	-1.38377	4.94452	0.00498517	0.0486416	36.8013	57.2458	28.7886	40.945	28.5329	37.5534	7.67337	11.3924
ENSBTAG00000006961	NLRP13	-1.39644	1.08944	0.00499333	0.048694	2.10097	2.95747	2.68843	3.65309	28.5329	1.73775	0.669489	0.758523
ENSBTAG00000001694	TYRO3	-1.19367	4.91237	0.00499905	0.0487226	24.3678	52.7586	30.8652	52.5131	0	31.1666	14.4026	16.2207
ENSBTAG00000007357	CHSY1	-1.15212	4.56438	0.0050057	0.0487601	35.4581	30.6286	19.9047	38.2052	0	25.7503	9.93933	14.0035
ENSBTAG00000016929	HNRNPA0	-1.17055	7.44757	0.00501499	0.0488234	195.08	251.725	318.906	192.624	42.7994	170.48	83.7376	116.535
ENSBTAG00000010155	NA	1.79279	0.319116	0.00501806	0.0488261	0.981598	0.203964	0.723808	0.38053	14.2665	0.60934	3.17578	1.94007
ENSBTAG00000000742	AMOTL2	-1.09922	5.12677	0.00502183	0.0488354	40.7794	63.1268	26.9188	53.7308	28.5329	29.7448	16.5141	16.3666
ENSBTAG00000052616	NA	1.6343	-0.522221	0.00502493	0.0488384	0.241094	0.305946	0.422221	0.38053	0	0.519067	1.68231	0.977328
ENSBTAG00000011228	FASTK	-1.09495	4.06891	0.00503047	0.048865	16.1189	25.7334	28.5387	17.5044	0	16.0459	7.62187	9.65658
ENSBTAG00000036401	bta-mir-147	1.56142	1.70748	0.00504022	0.0489325	3.49587	0.917837	1.77505	1.06548	0	2.16654	5.08125	8.19788
ENSBTAG00000002328	KDM2B	-1.69513	5.26313	0.00504647	0.0489659	51.9214	70.0615	10.5728	81.9662	21.3997	37.8693	7.55321	12.6031
ENSBTAG00000013264	RPS24	1.65469	9.74006	0.00505492	0.0489963	617.167	312.37	383.075	337.454	463.66	720.307	2204.87	1792.49
ENSBTAG00000042391	NA	2.18322	-1.60642	0.00505522	0.0489963	0.223873	0	0.103401	0.076106	0	0.338522	0.514991	0.685588
ENSBTAG00000007545	PHLPP2	-1.36739	4.46445	0.0050602	0.0490073	26.3998	41.5406	11.0553	39.5751	0	22.8164	9.21835	9.99208
ENSBTAG00000002510	HNRNPUL2	-1.21518	6.40517	0.00506198	0.0490073	160.19	102.118	33.4158	155.713	35.6661	58.2484	50.2288	52.1047
ENSBTAG00000000869	OBI1	1.18143	2.46267	0.00507064	0.049064	4.92521	3.09345	3.25713	2.5876	0	4.80701	11.553	8.5188
ENSBTAG00000014150	C11H9orf16	0.991405	6.25318	0.00509822	0.049285	59.7397	34.9798	67.452	45.1309	71.3323	77.3862	136.85	114.843
ENSBTAG00000026886	ATP5MPL	1.99242	9.59112	0.00510195	0.049285	498.531	199.273	331.874	208.683	142.665	595.641	2339.85	1835.83
ENSBTAG00000042276	NA	2.50918	-1.87214	0.00510182	0.049285	0.0688841	0.0679879	0.112018	0	0	0.0902726	0.343328	0.860632
ENSBTAG00000004271	UBAP2L	-1.13835	7.00589	0.00510712	0.0493076	160.397	207.465	135.636	176.185	71.3323	159.918	54.6578	65.1163
ENSBTAG00000055095	NA	1.19774	3.97644	0.005111	0.0493178	11.5209	9.65428	6.85032	11.0354	0	10.4039	33.0281	30.6472
ENSBTAG00000008552	PLXNA3	-1.90489	-0.174735	0.00511778	0.0493449	0.895493	1.46174	0.61179	2.05486	28.5329	0.677044	0.120165	0.247979
ENSBTAG00000033721	RLBP1	1.02977	4.05467	0.00511947	0.0493449	10.3154	12.4078	12.0204	10.1982	0	14.1728	32.0668	28.1966
ENSBTAG00000017685	JUP	-1.31346	6.9982	0.00512393	0.0493607	78.1835	196.145	242.743	182.046	42.7994	156.51	52.9583	65.0725
ENSBTAG00000025372	RIOX1	-1.11527	6.52006	0.00513151	0.0494064	79.3889	149.811	155.334	108.147	71.3323	80.1846	30.5562	52.2651
ENSBTAG00000047637	NA	1.37954	5.37035	0.00514533	0.0494115	27.3814	13.0877	42.2738	14.4601	14.2665	37.8693	111.616	74.4811
ENSBTAG00000021935	ELMOD3	-1.04312	3.10166	0.00514337	0.0494115	9.35102	10.5721	15.131	9.43715	0	4.28795	5.73357	6.62249
ENSBTAG00000031441	FXYD5	1.65899	0.796529	0.00514621	0.0494115	0.998819	0.441921	1.42177	0.456636	0	0.857589	3.9826	3.57381
ENSBTAG00000008349	ZNF311	-1.43949	0.833293	0.00513778	0.0494115	2.06652	2.17561	1.67165	3.95751	0	1.39922	0.703822	0.612653
ENSBTAG00000010219	KRBA1	-2.13164	1.69763	0.0051359	0.0494115	4.32248	6.69681	1.22358	6.08848	0	4.06227	0.291828	0.977328
ENSBTAG00000001898	CCDC112	1.19571	3.89312	0.00518393	0.0494775	11.4348	5.16708	9.97821	10.2743	0	11.2389	29.5433	29.0135
ENSBTAG00000051151	NA	1.20383	7.00482	0.00517226	0.0494775	110.146	59.3194	81.4456	63.3202	64.1991	126.607	288.464	225.398
ENSBTAG00000046177	IGFN1	-1.36654	0.472858	0.00518724	0.0494775	1.49823	2.2436	1.65442	2.05486	0	1.0607	0.635156	0.48137
ENSBTAG00000015848	PHKA1	1.03564	4.5195	0.00518652	0.0494775	16.8077	15.3653	12.9338	16.6672	14.2665	17.2421	42.7958	40.9165
ENSBTAG00000018045	SLC12A4	-1.21125	6.62541	0.00518995	0.0494775	86.0535	170.038	132.595	140.263	7.13323	111.893	47.6195	58.7563
ENSBTAG00000008014	PPP5C	-1.13173	6.39765	0.00516642	0.0494775	90.9959	109.936	134.938	109.973	7.13323	94.064	38.0064	56.1307
ENSBTAG00000006848	DHX34	-1.22658	3.26402	0.00517473	0.0494775	8.66218	14.9573	14.1143	12.177	0	11.1712	3.65644	4.82829
ENSBTAG00000043508	U8	1.53409	0.678837	0.00517387	0.0494775	1.11937	0.509909	0.404988	1.44601	0	1.39922	3.33028	2.74235
ENSBTAG00000005587	SKIV2L	-1.06551	4.51988	0.00518418	0.0494775	23.3689	39.501	27.2807	29.0725	0	23.9899	11.8791	12.7344
ENSBTAG00000050534	NA	2.59182	-1.41866	0.0051713	0.0494775	1.01604	0.0679879	0.0258503	0.076106	7.13323	0.270818	0.703822	0.62724
ENSBTAG00000044017	MSRB3	1.37119	1.80233	0.00516387	0.0494775	3.09978	1.97165	1.39591	1.52212	0	2.30195	7.14121	6.81212
ENSBTAG00000000820	GNG11	1.53849	6.64757	0.00515679	0.0494775	83.1775	40.9627	46.2634	35.6176	7.13323	78.7403	223.644	243.603
ENSBTAG00000039384	NA	1.55462	1.35074	0.00518952	0.0494775	1.84265	1.52973	1.45623	0.152212	0	2.14397	5.32158	4.69701
ENSBTAG00000015580	TLE3	-1.80779	4.35797	0.00522905	0.0496641	22.4734	43.4783	4.29115	44.1415	0	20.8755	4.90958	7.74569
ENSBTAG00000014479	TUBGCP4	-1.13805	3.12975	0.00523338	0.0496641	10.0915	10.0282	11.624	13.6991	0	8.93698	3.57061	4.69701
ENSBTAG00000014971	SEC61G	1.77866	8.86195	0.00523483	0.0496641	359.627	100.282	254.686	124.814	149.798	398.711	1183.83	1133.13
ENSBTAG00000038540	NA	1.01593	4.30194	0.00521808	0.0496641	17.2382	10.1642	14.4331	11.7964	0	20.0631	36.5472	31.7704
ENSBTAG00000033656	NA	2.52065	1.30388	0.00521528	0.0496641	0.826609	0.271952	0.844442	1.67433	14.2665	10.607	1.81964	0.160457
ENSBTAG00000050419	NA	1.90731	-1.03103	0.00522009	0.0496641	0.189431	0.135976	0.327437	0.076106	0	0.315954	0.686655	1.29824
ENSBTAG00000001548	UBQLN4	-1.17381	4.59072	0.00523358	0.0496641	31.2045	42.4245	19.6634	32.8778	0	28.3456	11.7418	12.1947
ENSBTAG00000006507	ADAMTS3	-1.36152	0.858117	0.00522617	0.0496641	1.84265	3.97729	1.5941	2.5115	28.5329	0.992998	0.892652	0.846045
ENSBTAG00000032777	TOMM5	1.93704	9.41813	0.00523514	0.0496641	495.845	165.415	289.816	181.437	156.931	526.424	2017.82	1621.81
ENSBTAG00000004498	ESR2	-1.79134	-0.900518	0.00524346	0.049716	0.861051	0.271952	0.801359	0.989378	0	0.225681	0.257496	0.14587
ENSBTAG00000002201	NFXL1	0.993486	5.13691	0.00525254	0.049775	28.7247	20.4304	25.5659	22.0707	42.7994	29.7899	71.7726	47.218
ENSBTAG00000009689	RWDD1	1.19911	7.27499	0.00527264	0.0498032	127.573	71.8292	102.109	76.5626	106.998	124.666	321.99	296.874
ENSBTAG00000000240	AKAP7	1.09615	4.39781	0.00526421	0.0498032	23.1623	10.6401	12.6322	10.8071	14.2665	18.6413	36.1867	37.5323
ENSBTAG00000023659	MT2A	1.99981	8.31841	0.00527149	0.0498032	237.34	40.3168	106.495	124.509	42.7994	236.176	934.4	807.316
ENSBTAG00000014187	PPM1N	1.17759	3.57965	0.00526989	0.0498032	10.4532	5.20107	9.6163	5.17521	21.3997	8.35021	21.9386	20.5385
ENSBTAG00000008716	SSB	1.63394	9.05197	0.00526758	0.0498032	464.572	146.31	257.029	176.414	285.329	458.404	1250.71	1191.73
ENSBTAG00000010729	KRI1	-1.0155	5.99242	0.00527063	0.0498032	77.1674	80.9056	118.11	59.6671	21.3997	59.9636	32.3071	40.5664
ENSBTAG00000019867	COMMD1	1.28535	6.71484	0.00530004	0.049955	80.6633	44.6001	72.803	49.4689	28.5329	92.7325	243.969	199.827
ENSBTAG00000013488	PPP1R14D	2.57114	-1.39577	0.00529625	0.049955	0.0688841	0.101982	0.189569	0	0	0.0451363	1.15015	0.714762
ENSBTAG00000043077	NA	1.46837	2.70888	0.00530873	0.049955	5.94125	1.86967	4.72198	1.52212	0	4.58133	13.8704	13.4784
ENSBTAG00000054938	NA	1.49356	6.48782	0.00531098	0.049955	77.0641	32.0223	51.0715	30.5185	14.2665	72.3309	245.29	187.997
ENSBTAG00000054502	NA	2.07181	0.999397	0.00529938	0.049955	0.947156	0.101982	2.04217	0.456636	0	0.902726	3.99977	5.13462
ENSBTAG00000040277	H4C4	1.5151	2.08519	0.00530974	0.049955	4.73578	1.25778	2.49886	1.36991	0	3.29495	11.4671	6.43286
ENSBTAG00000006415	LRRIQ4	3.38491	-3.00433	0.00531162	0.049955	0	0	0.034467	0	42.7994	0.0451363	0.0686655	0.364674
ENSBTAG00000015788	CCDC171	1.44904	1.15753	0.00530662	0.049955	3.32366	1.01982	0.870293	0.913272	7.13323	2.16654	4.06843	3.23831
ENSBTAG00000019869	DGCR8	-1.1494	5.6477	0.00531507	0.0499605	60.5147	86.6506	43.5836	72.3007	7.13323	64.6577	26.7624	25.9794
ENSBTAG00000043957	TDRP	-1.29748	3.35007	0.00532619	0.0500111	8.1111	16.4191	11.8308	17.5044	0	11.3292	3.27878	5.30966
ENSBTAG00000053153	NA	-1.08579	2.08399	0.0053251	0.0500111	4.97688	5.13309	6.61767	5.25131	0	2.88872	2.33463	2.66942
ENSBTAG00000013341	GYG2	-1.09876	2.45075	0.00533369	0.0500547	5.80349	9.68828	6.52289	6.54512	0	4.15254	2.78095	3.2529
ENSBTAG00000000405	VKORC1	1.24069	5.91117	0.00533832	0.0500712	46.8584	25.8354	50.1065	23.0601	28.5329	52.5161	151.081	110.482
ENSBTAG00000011855	EXOSC8	1.3942	7.07321	0.00534652	0.0500942	108.699	50.2091	88.1581	52.3609	28.5329	132.949	308.205	266.825
ENSBTAG00000030941	NA	1.82599	-0.3557	0.00534588	0.0500942	0.378863	0.16997	0.534239	0.228318	0	0.315954	1.66514	1.76502
ENSBTAG00000018829	SPRYD7	1.13121	4.99659	0.00535246	0.0501073	26.882	12.6797	25.2213	16.7433	21.3997	25.2763	65.1807	54.8908
ENSBTAG00000011027	PTGR1	1.02119	5.41428	0.00535654	0.0501073	23.765	22.0281	33.8035	36.1504	14.2665	53.306	89.5055	55.9557
ENSBTAG00000011639	STK11	-1.38586	3.87357	0.00535501	0.0501073	9.95375	20.1584	30.5033	17.5805	0	16.6327	4.30876	7.55605
ENSBTAG00000011072	ADK	1.2497	6.06738	0.00538143	0.0502945	67.0587	26.4813	38.6203	33.1822	28.5329	65.4476	174.136	117.732
ENSBTAG00000001546	MGAT1	-1.00122	5.07662	0.00538232	0.0502945	30.5157	57.0419	48.3314	39.9557	14.2665	28.6164	15.7416	23.485
ENSBTAG00000006882	IQGAP3	-1.85767	6.63464	0.00539729	0.0503805	136.632	225.652	19.8702	185.242	14.2665	149.604	20.5653	44.5486
ENSBTAG00000019020	TAX1BP1	1.07897	7.98797	0.00539686	0.0503805	188.742	143.42	162.03	161.801	299.596	234.709	466.067	379.451
ENSBTAG00000048143	TCEAL9	1.60187	4.28676	0.00541034	0.0504753	24.9533	5.40504	8.229	8.37166	0	11.7354	40.4268	61.6737
ENSBTAG00000005442	DNAI4	1.37444	0.953292	0.00541361	0.0504788	1.42935	0.713873	1.37006	0.837166	0	1.60234	4.58342	2.66942
ENSBTAG00000000161	TMEM40	1.63151	0.31206	0.00542715	0.050551	0.757725	0.509909	0.809975	0.304424	0	0.60934	1.9913	3.29666
ENSBTAG00000023274	NA	1.47729	7.66789	0.00542707	0.050551	173.657	84.441	98.1449	84.9343	57.0658	213.54	601.973	391.412
ENSBTAG00000020226	CHRAC1	1.08594	6.15653	0.00544665	0.0506687	66.6109	32.5662	53.4153	33.1822	85.5987	55.3371	137.159	112.116
ENSBTAG00000013790	MAP3K1	-1.38189	4.35957	0.0054459	0.0506687	28.2253	41.9825	10.3918	28.9203	0	23.3355	8.46303	8.89806
ENSBTAG00000048984	NA	1.52164	-0.392956	0.0054485	0.0506687	0.258315	0.373933	0.58594	0.304424	0	0.722181	1.47631	1.23989
ENSBTAG00000013260	SPIN2	1.25767	3.21248	0.00547615	0.0508653	8.1111	3.70534	7.16053	3.72919	14.2665	5.84515	15.6901	19.1673
ENSBTAG00000008705	CABLES1	-1.25936	3.68598	0.00547283	0.0508653	10.677	20.6683	15.6911	20.853	14.2665	12.2996	3.8796	5.61599
ENSBTAG00000039105	S100A3	1.06688	5.16741	0.00547838	0.0508653	28.1392	17.6429	27.5822	21.6902	0	35.0032	66.5541	64.7224
ENSBTAG00000001538	NA	1.63662	4.41986	0.00548201	0.0508719	13.3119	4.35123	18.4226	5.63184	0	12.5253	46.3149	61.2507
ENSBTAG00000053606	NA	1.10912	3.54118	0.00548778	0.0508983	6.87119	4.82714	11.331	7.45839	14.2665	10.5393	24.3248	15.1267
ENSBTAG00000009479	UQCRQ	2.06398	9.75234	0.00550091	0.0509659	450.536	238.4	434.207	238.516	128.398	705.277	3278.97	2098.63
ENSBTAG00000017958	AHI1	1.299	5.80463	0.00550023	0.0509659	45.7907	27.943	23.6702	32.1167	21.3997	32.9946	118.448	127.388
ENSBTAG00000033174	TFAP4	-1.43532	2.26509	0.00551021	0.0509998	4.40858	10.5381	5.60951	5.55574	14.2665	4.12997	1.52781	1.47328
ENSBTAG00000008480	CTBP1	-1.2462	5.4881	0.00551041	0.0509998	31.325	84.0331	66.4611	57.3078	0	51.8616	20.3422	24.6082
ENSBTAG00000004552	PBXIP1	-1.00668	4.33808	0.0055161	0.0510254	20.5619	30.6286	25.204	27.8548	7.13323	19.6343	10.832	10.3422
ENSBTAG00000017268	PROCA1	0.961223	4.00763	0.0055282	0.0510635	9.23047	9.14437	12.7097	14.0035	14.2665	16.2716	26.9341	24.3311
ENSBTAG00000046569	CISD3	1.36223	2.84564	0.00553042	0.0510635	4.64968	2.51555	8.23762	2.35929	0	5.91285	15.8102	11.6842
ENSBTAG00000020426	TFAP2B	1.40546	-0.403017	0.00552841	0.0510635	0.361642	0.407927	0.430838	0.456636	35.6661	1.17354	0.738154	1.25448
ENSBTAG00000022613	CYCS	2.08883	10.1183	0.00553193	0.0510635	721.268	285.005	391.227	293.845	149.798	1100.85	3388.85	2542.89
ENSBTAG00000007654	CHST7	-1.42238	1.24687	0.00553877	0.0510726	1.67044	3.22943	3.66212	4.49025	0	0.654476	1.15015	1.83796
ENSBTAG00000015721	RAVER1	-1.3451	6.94712	0.00553667	0.0510726	153.112	217.901	116.766	183.948	0	145.88	52.203	72.0305
ENSBTAG00000047612	NA	3.32804	2.1217	0.00554382	0.0510922	0.757725	0.203964	14.2521	0.608848	399.461	17.1292	3.19295	0.204218
ENSBTAG00000004249	TANC2	-1.94596	3.02616	0.00554762	0.0511002	8.90327	16.2831	2.31791	17.8088	0	11.3743	1.42481	2.53813
ENSBTAG00000012005	IFT43	1.26648	4.9583	0.00555491	0.0511134	26.2965	12.2038	21.7659	13.5469	0	24.509	69.541	58.3479
ENSBTAG00000002791	SEC24C	-1.07097	6.53008	0.005554	0.0511134	99.2103	150.083	109.933	127.478	21.3997	106.476	48.1345	58.523
ENSBTAG00000020117	ZBTB7A	-1.09849	4.32262	0.00557163	0.0512402	18.5126	30.1866	33.6484	22.223	0	20.0631	8.54886	12.2093
ENSBTAG00000045695	SLC6A19	-1.60644	1.03911	0.00558543	0.0513188	1.98042	2.65153	2.41269	8.29556	0	1.71518	0.514991	0.816871
ENSBTAG00000019116	MOB4	1.02536	4.41756	0.00558606	0.0513188	20.493	10.7421	13.5283	13.0141	14.2665	19.9502	42.2465	31.1578
ENSBTAG00000044633	bta-mir-2469	1.57321	1.04397	0.00558968	0.0513251	1.18825	0.543903	1.80952	0.608848	0	1.21868	5.16708	3.50087
ENSBTAG00000018811	TMC2	-2.46775	-1.55341	0.005603	0.0514121	0.533852	0.543903	0.34467	0.304424	0	0.383658	0.0343328	0.0437609
ENSBTAG00000023610	U2AF1L4	1.29752	6.13037	0.00560505	0.0514121	47.2373	28.4529	58.5509	29.3008	14.2665	58.2484	162.514	134.39
ENSBTAG00000051745	LZIC	1.15823	5.74323	0.00560836	0.0514153	48.46	21.5182	40.1713	23.669	28.5329	47.6188	113.607	91.9563
ENSBTAG00000008035	NA	1.21646	1.30069	0.00562505	0.0514872	1.70488	1.05381	1.73197	1.59823	0	2.57277	5.13275	3.20914
ENSBTAG00000016411	RNF122	-0.991802	5.74185	0.00562422	0.0514872	77.0469	69.1777	60.3604	69.5609	57.0658	46.5581	21.5781	28.3717
ENSBTAG00000026754	RNF41	-0.972462	4.04716	0.0056248	0.0514872	17.1521	22.0281	21.516	24.8106	0	14.9852	10.729	8.43127
ENSBTAG00000037746	SNRNP27	1.61927	7.33167	0.00564289	0.0516052	130.105	42.6964	92.6732	51.5999	28.5329	130.241	429.331	348.979
ENSBTAG00000050077	NA	-2.54739	4.78161	0.00565101	0.0516052	36.1469	76.5544	2.16281	48.099	0	39.923	1.45914	7.68734
ENSBTAG00000008719	PRKCD	-1.02358	5.47259	0.00565274	0.0516052	43.4486	54.3563	74.7762	58.9061	28.5329	42.3604	18.5397	25.3813
ENSBTAG00000044153	SH3PXD2A	-1.76362	3.04076	0.00564646	0.0516052	9.36824	21.8921	3.90339	13.0902	0	12.2094	1.7853	2.94657
ENSBTAG00000017405	RORC	4.18513	-3.80594	0.00565094	0.0516052	0	0	0	0.152212	7.13323	0.0451363	0.0343328	0.0875219
ENSBTAG00000014906	VCAN	-1.29562	0.161408	0.00566748	0.0517128	1.41212	1.42775	1.55963	1.44601	0	0.744749	0.532158	0.525131
ENSBTAG00000002332	LSM5	2.06861	7.28683	0.00568635	0.0518578	112.815	30.7305	57.1377	36.5309	0	116.045	447.716	413.016
ENSBTAG00000018855	SCAF4	-0.960976	5.4385	0.00569117	0.0518746	49.8893	72.5771	46.1858	56.699	14.2665	41.5705	25.0457	24.6228
ENSBTAG00000051240	NA	-1.53419	0.669285	0.00569622	0.0518765	1.65322	3.77333	1.30113	2.28318	0	1.24125	0.497825	0.568892
ENSBTAG00000019375	SCARF2	-1.70098	0.413008	0.00569732	0.0518765	1.51545	2.20961	1.439	1.90265	14.2665	1.37666	0.223163	0.437609
ENSBTAG00000003407	SF3B6	1.68728	8.44397	0.00571079	0.051972	298.337	94.2992	162.09	107.918	99.8652	315.074	948.082	737.649
ENSBTAG00000054697	NA	1.29395	1.65651	0.00571982	0.0520271	2.54871	1.42775	1.78367	1.75044	0	2.23425	7.05538	5.07627

## Sheet: Blastocyst stage
Blastocysts
Geneid	gene_name	logFC	logCPM	PValue	FDR	FLIb5	FLIb6	FLIb7	FLIb8	CONb5	CONb6	CONb7	CONb8
ENSBTAG00000048062	KDM6B	3.89438	4.31089	1.94143e-13	3.17443e-09	2.15028	1.91142	2.03557	13.4201	18.2778	0	41.1178	55.0238
ENSBTAG00000003880	EMILIN2	3.86954	4.60029	1.20679e-11	9.86612e-08	2.23117	2.48863	2.95781	15.5678	19.1599	0	84.5059	51.334
ENSBTAG00000010696	DVL1	4.37456	3.09547	6.5318e-11	3.56005e-07	0.768438	0.766459	0.307413	5.70741	6.82765	0	29.3713	15.7794
ENSBTAG00000013867	DLGAP3	3.67429	3.40411	1.7611e-10	7.19892e-07	1.50991	0.965171	1.21303	8.54331	8.0037	0	27.0909	25.1654
ENSBTAG00000016156	MAPK3	3.24757	3.64994	2.31495e-10	7.57034e-07	1.30769	2.35615	2.26821	8.95861	12.2996	0	29.2092	28.8552
ENSBTAG00000032680	TMEM63B	3.44345	3.76717	3.50166e-10	9.41061e-07	2.3188	1.67486	1.67	7.86697	10.1108	0	41.4726	27.2739
ENSBTAG00000001301	LRRC32	6.13265	-1.21225	4.02876e-10	9.41061e-07	0	0	0.0166169	0.569554	0.490023	0	0.922288	1.05423
ENSBTAG00000003191	FSCN1	3.39202	4.78371	1.04172e-09	2.12915e-06	5.39929	3.62412	2.3596	24.3366	22.9821	0	60.3541	72.0955
ENSBTAG00000051364	NA	6.88201	12.7526	1.27011e-09	2.15997e-06	52.4425	100.539	48.646	3816.19	7698.37	4053.88	12808.8	31603.8
ENSBTAG00000017855	ITM2C	3.46064	2.2236	1.321e-09	2.15997e-06	0.572958	0.738072	0.556667	5.8142	4.58988	0	8.71613	12.7527
ENSBTAG00000004629	SLC9A3	2.60002	3.35156	2.3223e-09	3.45199e-06	2.55472	2.56433	2.36791	7.33301	11.3195	0	19.9559	23.6011
ENSBTAG00000020975	SYNGAP1	4.06228	0.0687647	2.74997e-09	3.74706e-06	0.10111	0.11355	0.0498507	1.15097	1.27406	0	1.85471	2.82261
ENSBTAG00000021337	SBF1	3.25943	4.98801	4.63664e-09	5.47475e-06	7.03053	4.20133	3.25692	22.8296	24.8605	0	97.6207	63.9337
ENSBTAG00000053588	WDTC1	3.10328	2.99749	4.68757e-09	5.47475e-06	1.6245	1.17335	1.30443	6.31256	6.54997	0	18.1924	19.5032
ENSBTAG00000025129	MNT	3.0809	2.10318	7.79407e-09	8.49606e-06	0.539255	0.861084	0.847463	3.16815	4.05085	0	9.70936	10.0322
ENSBTAG00000020252	NLGN2	2.67067	1.95891	1.41503e-08	1.44607e-05	0.977399	0.681297	1.03856	2.74098	4.75322	0	8.46275	7.78767
ENSBTAG00000054058	RNF182	6.4668	-1.87215	2.00547e-08	1.90951e-05	0.188739	0	0	0	0.604361	0	0.608102	0.306066
ENSBTAG00000008553	B4GALNT3	3.21297	3.67114	2.25958e-08	1.90951e-05	2.84457	1.93034	1.57861	9.74175	10.5682	0	51.3035	25.1484
ENSBTAG00000003237	IQSEC1	2.90527	4.75889	2.38723e-08	1.90951e-05	8.04164	3.70929	3.85512	18.4512	22.296	0	69.7898	58.4756
ENSBTAG00000027201	RAPH1	2.71081	3.38455	2.44441e-08	1.90951e-05	1.84695	2.52648	2.86642	5.75487	7.61169	0	25.8849	24.6213
ENSBTAG00000048041	ACTR1B	2.60587	2.68219	2.45243e-08	1.90951e-05	2.04243	1.40991	1.14657	5.4345	8.6244	0	14.787	10.7803
ENSBTAG00000014454	PRR12	4.12812	0.887777	2.89869e-08	2.13763e-05	0.10111	0.283874	0.0581592	2.10023	2.04176	0	2.9493	5.61121
ENSBTAG00000021018	KHSRP	2.43468	5.71341	3.00688e-08	2.13763e-05	20.613	12.8406	9.83721	35.1225	48.3326	142.242	121.438	104.215
ENSBTAG00000048608	5_8S_rRNA	3.66142	5.65471	3.96738e-08	2.70294e-05	5.52736	7.50373	4.33701	82.6566	113.293	0	34.9456	281.7
ENSBTAG00000054545	RNF11	2.09856	3.94846	4.29265e-08	2.80756e-05	5.52062	5.17597	4.6195	14.9389	22.9821	0	27.6281	27.1888
ENSBTAG00000015527	MYO1D	2.69905	6.51859	5.10552e-08	3.21079e-05	31.816	14.8466	14.2739	64.7156	78.4853	142.242	238.315	175.971
ENSBTAG00000003217	CADM3	3.1038	3.76097	5.97611e-08	3.61909e-05	2.95242	2.61164	2.02726	7.34488	5.88027	142.242	42.628	25.1824
ENSBTAG00000013254	XPO1	1.90349	5.68542	6.28288e-08	3.66898e-05	20.8624	18.1963	17.9878	53.2771	82.4545	0	94.6105	77.5197
ENSBTAG00000004138	BICRA	2.78086	2.01616	7.59522e-08	4.28239e-05	1.17962	0.927321	0.490199	2.46807	4.13252	0	8.5337	9.70909
ENSBTAG00000019682	PRRC2A	2.63559	5.4378	8.58458e-08	4.67888e-05	15.4159	8.01471	7.42776	38.0771	37.4051	142.242	79.9958	107.582
ENSBTAG00000054085	SELENOP	2.55898	7.2895	9.37246e-08	4.94352e-05	23.0734	46.3566	39.0082	119.915	190.194	0	276.524	407.203
ENSBTAG00000009048	EFHD2	2.48336	5.5561	9.88058e-08	5.04867e-05	11.6749	14.5817	9.37194	43.8557	42.4196	0	127.266	87.8919
ENSBTAG00000004802	CEP170B	2.32312	4.62522	1.17088e-07	5.80153e-05	8.18993	6.6805	5.98209	24.2298	23.9784	0	54.6684	49.5316
ENSBTAG00000015513	DOCK5	2.55475	3.13575	1.26437e-07	5.98733e-05	2.60864	1.23012	2.94119	4.52084	7.46468	0	24.1619	18.432
ENSBTAG00000025246	ZIC2	2.75251	1.11694	1.28161e-07	5.98733e-05	0.545995	0.198712	0.639751	1.18657	3.44649	0	3.72969	4.84604
ENSBTAG00000013943	ZNF703	3.10445	0.73452	1.35762e-07	6.16622e-05	0.222443	0.293336	0.307413	1.6256	1.61707	0	4.13509	3.33272
ENSBTAG00000013588	ZNF532	2.49148	5.08813	1.68659e-07	7.2685e-05	11.5131	6.05598	7.93458	28.5845	29.0257	0	85.2052	67.5725
ENSBTAG00000005951	HIC2	2.62369	4.62798	1.68921e-07	7.2685e-05	8.80333	4.87317	3.68895	26.5199	24.7135	71.1208	44.0874	60.1419
ENSBTAG00000004000	SAP30L	2.28083	4.36926	2.29336e-07	9.61508e-05	7.67764	6.53856	3.23199	19.6496	29.9404	0	40.6719	35.2146
ENSBTAG00000004172	SETD1B	2.43757	4.06313	2.45522e-07	0.000100363	5.96551	3.72821	3.48955	13.0167	14.8804	0	32.3004	41.744
ENSBTAG00000000332	ERF	2.37723	5.18271	2.55337e-07	0.00010183	8.14949	12.1214	8.67403	56.3977	55.5686	0	40.9354	92.5339
ENSBTAG00000018062	KIAA1522	2.51102	3.49208	2.80193e-07	0.000109082	3.83545	2.13852	2.68363	7.07197	8.28138	0	24.3444	28.6682
ENSBTAG00000013645	RFFL	2.80307	3.04639	2.98272e-07	0.00011342	1.81324	1.87357	1.62015	5.07853	4.49187	0	25.7227	16.2555
ENSBTAG00000018108	PXN	2.41131	4.79811	3.29568e-07	0.000122472	10.6975	5.40307	6.63846	17.051	20.1726	0	74.9587	56.8432
ENSBTAG00000009800	MSI1	2.58149	1.4776	3.53878e-07	0.000128583	0.754957	0.72861	0.523433	2.00531	2.67879	0	5.69589	6.59742
ENSBTAG00000001834	PNKP	2.30816	4.4481	3.71038e-07	0.000131888	9.19429	4.60822	5.29249	13.6337	18.0982	0	53.2292	47.0491
ENSBTAG00000020321	SNX11	2.45694	2.92365	4.25344e-07	0.000144956	2.11657	1.95873	1.89433	5.52942	5.7986	0	18.7904	15.8644
ENSBTAG00000047991	TAF4	2.14606	3.85792	4.25532e-07	0.000144956	6.33624	4.33381	4.45333	8.99421	14.227	0	46.2867	26.8658
ENSBTAG00000000571	ARHGAP27	2.50139	1.2133	4.80958e-07	0.000160493	0.707772	0.520435	0.523433	1.75613	2.66246	0	5.66548	3.97885
ENSBTAG00000008854	RFX1	2.0976	2.65415	5.19064e-07	0.000168286	2.21768	1.63701	2.36791	5.37517	8.68974	0	12.9323	10.3042
ENSBTAG00000003711	EPAS1	1.97394	4.4057	5.24897e-07	0.000168286	7.53608	4.73123	10.7844	14.3931	27.5393	0	47.6752	34.8575
ENSBTAG00000018828	ATN1	2.25549	6.33901	5.71841e-07	0.000179811	24.6372	25.0471	19.4916	68.1448	64.83	0	183.525	181.157
ENSBTAG00000016592	CAPN15	2.29028	2.65353	6.14549e-07	0.000189594	2.41316	1.37206	1.67	5.49383	7.12166	0	12.4965	12.9738
ENSBTAG00000001332	MYO1C	2.41688	6.70175	6.40993e-07	0.00019409	39.0757	23.5521	24.9088	72.9623	81.7031	142.242	383.621	206.373
ENSBTAG00000050426	MVB12B	2.02287	3.54677	6.68658e-07	0.000198786	3.82197	4.00262	4.19577	10.9995	15.207	0	26.7261	16.5616
ENSBTAG00000043559	ND4L	2.69505	7.30974	7.04283e-07	0.000204749	29.3018	44.3789	21.0287	283.887	311.344	0	179.897	383.925
ENSBTAG00000020689	PPP1R13L	2.40939	3.76489	7.14599e-07	0.000204749	5.11618	3.05638	2.77502	9.49257	10.9112	0	36.0807	25.9306
ENSBTAG00000047647	NA	3.90324	-0.635704	7.26283e-07	0.000204749	0.0404441	0.0662372	0.0830846	0.33224	0.653364	0	3.50672	0.918197
ENSBTAG00000014417	NA	2.51123	4.12978	8.41922e-07	0.000231862	5.27796	3.58627	4.52811	14.0015	12.6099	0	54.415	33.7693
ENSBTAG00000014900	CNOT3	2.18922	4.51521	8.50816e-07	0.000231862	8.67526	7.00222	5.41711	17.941	19.2742	0	54.1008	45.7398
ENSBTAG00000031166	ZDBF2	2.28326	0.734275	8.86104e-07	0.00023752	0.822363	0.444736	0.681293	0.522091	2.95647	0	1.74323	4.40395
ENSBTAG00000009245	PPP2CB	1.65959	5.58212	9.26755e-07	0.000241193	21.8937	21.669	18.1207	42.764	60.8118	0	90.3437	80.0872
ENSBTAG00000012048	CARM1	2.2278	4.33775	9.29309e-07	0.000241193	8.14949	4.42843	5.57497	16.2086	17.9348	0	48.0401	39.4995
ENSBTAG00000009238	HOXC6	3.74196	-1.14736	9.73188e-07	0.000248634	0.0674068	0.0283874	0.0332338	0.272911	0.555359	0	1.12499	0.833179
ENSBTAG00000007348	STRA6	-8.29411	-1.77708	1.00211e-06	0.000252084	0.404441	0.851622	0.564975	0.0237314	0	0	0	0
ENSBTAG00000054105	REELD1	-5.81723	-1.61362	1.07556e-06	0.000266462	0.337034	0.548823	0.548358	0.391569	0.130673	0	0	0
ENSBTAG00000009624	SGSM3	2.70909	3.06961	1.09563e-06	0.000267383	2.56146	1.31528	1.5703	6.44308	5.63526	0	23.8984	16.1025
ENSBTAG00000015109	TOB2	1.89903	2.82387	1.14234e-06	0.000274682	3.58604	2.21422	2.35129	4.90054	8.86941	0	12.6181	14.8612
ENSBTAG00000015209	MXD4	2.31031	2.22639	1.32116e-06	0.000311239	1.36162	1.19227	1.36259	6.77532	7.10533	0	10.6012	6.0703
ENSBTAG00000038034	ZNF628	2.47867	1.63146	1.33244e-06	0.000311239	1.0111	0.709685	0.598209	3.74957	3.5445	0	6.15197	6.39337
ENSBTAG00000014421	PBX2	2.73604	2.75627	1.43112e-06	0.000322169	2.25813	0.898934	1.12164	5.55315	5.37392	0	18.6282	12.6337
ENSBTAG00000018049	MKNK2	2.09187	4.45356	1.43797e-06	0.000322169	8.75615	7.64567	4.86045	21.0616	22.3614	0	47.2799	41.5059
ENSBTAG00000050200	SALL3	2.39493	2.7718	1.4457e-06	0.000322169	2.33228	1.78841	1.32935	6.6448	6.22329	0	16.0235	13.3479
ENSBTAG00000009785	SAMD4B	2.3871	4.23943	1.45876e-06	0.000322169	6.99009	4.57037	3.50617	16.6001	15.4847	0	34.5605	49.5146
ENSBTAG00000001675	ITPKA	-2.62815	1.99625	1.47775e-06	0.000322169	9.76051	6.7562	6.13164	1.36456	1.09438	0	0.861478	1.10524
ENSBTAG00000051992	NA	6.58636	-2.5398	1.52158e-06	0.00032736	0	0	0	0.130523	0.130673	0	0.162161	0.629135
ENSBTAG00000053386	RAB43	2.17567	3.85051	1.54523e-06	0.00032813	4.85329	4.04993	4.75244	13.6574	11.9566	142.242	30.395	29.2463
ENSBTAG00000051013	RASSF3	1.65491	4.21832	1.60295e-06	0.000332398	8.18993	9.55709	6.64677	15.022	27.8496	0	33.9726	28.4641
ENSBTAG00000013784	CSNK2A2	1.85298	4.60718	1.60599e-06	0.000332398	10.3132	10.4276	6.71323	27.7895	35.9023	0	37.7733	44.9747
ENSBTAG00000020423	EP400	2.11726	4.18964	1.65559e-06	0.000338382	8.81007	4.69338	4.12099	14.4168	20.0746	0	31.8037	42.3901
ENSBTAG00000013387	CHMP4B	2.18913	5.07136	1.73376e-06	0.000349984	7.98097	13.7773	8.41647	35.7039	31.2961	0	59.4318	81.8046
ENSBTAG00000055296	LGALSL	1.8671	3.85905	1.79791e-06	0.000358507	6.30254	5.79103	4.27886	13.7998	17.9512	0	26.9997	26.3047
ENSBTAG00000051439	NA	2.11412	0.911675	1.98179e-06	0.000390412	0.835845	0.586673	0.456965	1.19844	2.95647	0	3.90199	3.12867
ENSBTAG00000007375	MIF	1.94712	6.04849	2.0347e-06	0.000396064	27.3604	24.4794	16.3427	118.894	99.1479	0	124.367	103.722
ENSBTAG00000044192	MAF	5.49727	-2.55786	2.16122e-06	0.000415743	0.00674068	0	0	0.0237314	0.0980045	0	0.435806	0.442095
ENSBTAG00000011322	HIPK1	2.51632	3.79776	2.37582e-06	0.000447799	5.26447	2.6968	2.60886	12.6726	10.6498	142.242	23.2396	37.8841
ENSBTAG00000025161	AGPAT2	2.03399	5.77706	2.38264e-06	0.000447799	18.665	19.7292	15.6282	57.3351	47.8425	0	130.073	100.135
ENSBTAG00000001771	DYRK1A	1.58438	4.77858	2.42248e-06	0.000450113	15.8406	12.4431	9.71259	20.7057	34.2853	0	49.54	50.6029
ENSBTAG00000007578	SHTN1	2.08507	2.94567	2.52829e-06	0.000464494	2.08961	1.98712	3.42308	8.49585	12.2996	0	10.6012	15.6774
ENSBTAG00000011401	PDZD8	1.78824	4.5184	2.66295e-06	0.000483798	11.4659	8.35535	7.30313	20.7887	28.1273	0	47.0266	36.9319
ENSBTAG00000016958	PHF19	2.08838	3.19283	2.85487e-06	0.000512968	4.18596	2.6211	3.46463	5.23278	5.47192	0	21.4153	20.9485
ENSBTAG00000009602	TMEM120B	2.10217	3.35268	2.93973e-06	0.000518465	4.48255	2.64949	2.87473	7.79577	9.60444	0	25.2869	17.8708
ENSBTAG00000030749	DNAJC6	1.85206	2.78003	2.94888e-06	0.000518465	2.7502	2.59271	2.51746	6.08711	8.47739	0	12.6992	12.5657
ENSBTAG00000019208	C29H11orf95	2.8578	0.337089	3.02441e-06	0.000521481	0.168517	0.387961	0.166169	1.13911	1.37206	0	2.46281	2.97564
ENSBTAG00000054865	NA	1.56476	4.32659	3.02983e-06	0.000521481	12.9556	8.43105	8.17552	13.8354	25.0075	0	40.4084	32.1539
ENSBTAG00000002682	MARK4	2.48011	2.44424	3.09881e-06	0.00052288	1.99524	1.01248	1.10502	4.1886	4.32853	0	14.6147	10.1002
ENSBTAG00000038716	SKI	2.33149	4.0021	3.10191e-06	0.00052288	6.20817	4.17295	3.58094	11.6877	12.4139	0	53.3914	30.8106
ENSBTAG00000012564	KANSL1	1.95549	2.92595	3.18778e-06	0.000531871	3.31642	2.36562	2.45099	6.59734	8.34672	0	14.108	15.5243
ENSBTAG00000022689	RYBP	1.75239	4.54391	3.28566e-06	0.000539531	8.92467	11.8092	7.28652	23.8857	33.2562	0	35.1483	44.0905
ENSBTAG00000034435	NKD2	5.26896	-2.09943	3.30083e-06	0.000539531	0.0134814	0	0	0.130523	0.179675	0	0.749993	0.340073
ENSBTAG00000014087	KMT5C	2.24156	1.23291	3.33268e-06	0.000539531	0.795401	0.775922	0.490199	2.25449	3.20148	0	4.11482	4.69301
ENSBTAG00000015836	EXOC3L2	-1.53092	5.53759	3.7077e-06	0.000594359	61.0773	94.4259	64.8724	44.8761	24.2235	0	19.3579	24.9104
ENSBTAG00000017788	AKT3	2.73858	2.50933	3.78126e-06	0.000600266	2.04917	0.643447	0.980398	3.48852	4.05085	0	18.385	10.3042
ENSBTAG00000012443	DIAPH3	1.68275	5.29098	3.88018e-06	0.000606637	13.1646	22.445	13.9582	36.4633	50.6847	71.1208	67.6007	66.6203
ENSBTAG00000008232	DAB2IP	2.31557	3.37213	3.8956e-06	0.000606637	2.3862	2.72519	3.42308	14.1795	8.54273	0	20.8883	23.5841
ENSBTAG00000020457	TGFB1	2.30564	1.97545	3.93906e-06	0.000607618	1.30769	0.851622	1.15488	3.55971	3.56083	0	9.28369	7.51561
ENSBTAG00000053222	NA	3.70293	-0.741996	4.00781e-06	0.000609376	0.0269627	0.0378498	0.116318	0.284777	0.522691	0	2.08782	0.799172
ENSBTAG00000026851	FMNL2	1.73032	4.84307	4.08731e-06	0.000609376	11.6681	12.2917	11.4158	30.6847	40.2962	142.242	33.6382	58.3905
ENSBTAG00000001657	PICALM	1.59817	6.88506	4.10815e-06	0.000609376	50.1979	54.5322	49.4686	112.036	172.913	0	171.282	230.485
ENSBTAG00000013899	LARP4B	2.0403	3.93441	4.1206e-06	0.000609376	8.08208	3.99316	3.58925	10.8334	15.0927	0	33.4557	31.1847
ENSBTAG00000008064	VPS37C	2.18776	2.51101	4.1368e-06	0.000609376	2.23791	1.60862	1.44567	4.153	4.62255	0	11.9593	13.2628
ENSBTAG00000019313	ZMIZ1	1.86175	4.82952	4.29225e-06	0.00062663	14.5936	8.8474	8.12567	31.3374	36.1637	0	45.8104	57.2683
ENSBTAG00000015050	HCN2	2.101	4.90677	4.35366e-06	0.00062997	18.0516	9.66117	8.65741	17.2053	22.2634	284.483	98.6747	46.2159
ENSBTAG00000039793	HDGF	1.76994	5.35469	4.59176e-06	0.000655505	16.8315	18.9628	12.3464	42.0046	44.4777	0	79.935	74.7311
ENSBTAG00000002630	MRTFA	1.77587	2.93643	4.6103e-06	0.000655505	3.35686	3.38756	2.89134	5.31584	7.39934	0	16.6721	14.5721
ENSBTAG00000006612	SCAF1	1.91365	3.82531	4.70479e-06	0.000663173	6.70698	5.58285	3.21537	12.1861	17.2978	0	29.8071	23.7031
ENSBTAG00000008172	EGLN3	2.08796	1.76022	4.96922e-06	0.000694459	1.16614	1.18281	0.91393	3.95128	4.58988	0	6.05062	6.22334
ENSBTAG00000049341	SERTAD2	1.72342	4.725	5.10912e-06	0.000704792	13.6971	10.6358	8.01766	24.9773	37.3561	0	36.3442	54.2757
ENSBTAG00000012667	CAMK2G	1.49626	5.39595	5.12937e-06	0.000704792	18.5504	19.8996	21.7349	34.6004	49.3943	0	84.2424	67.1644
ENSBTAG00000018884	RING1	1.77765	4.81776	5.32367e-06	0.000725394	12.7669	11.5726	8.8402	27.92	32.1455	0	62.6649	42.3901
ENSBTAG00000052369	NA	3.1531	8.93104	5.40182e-06	0.000729961	82.4655	82.1342	60.5686	930.497	741.976	924.57	335.601	3147.61
ENSBTAG00000046664	TSC22D1	2.32702	1.84428	5.55742e-06	0.000739003	1.48295	0.558285	0.963781	2.69352	3.6915	0	8.40194	6.85247
ENSBTAG00000047739	TSC22D1	1.85771	3.30869	5.55913e-06	0.000739003	4.23315	3.28347	3.68065	9.1366	11.1562	0	21.8714	15.6604
ENSBTAG00000054135	NA	2.17221	0.885447	5.60819e-06	0.000739513	0.768438	0.331186	0.69791	1.12724	2.33577	0	4.49996	3.06066
ENSBTAG00000032087	ATXN2L	2.02532	5.70189	5.78457e-06	0.000755101	26.0797	12.4337	13.6923	38.528	42.5993	0	115.772	114.009
ENSBTAG00000007318	ZNF687	2.09966	4.3781	5.81877e-06	0.000755101	8.02815	7.16308	4.67766	19.0563	16.5791	0	47.9793	41.6079
ENSBTAG00000010616	MBD6	2.0707	2.75676	6.26124e-06	0.000806122	3.06701	2.08174	1.66169	5.17345	7.62802	0	9.66882	18.449
ENSBTAG00000011080	TLX1	3.66181	-1.15156	7.24473e-06	0.000925457	0.0808882	0.0378498	0.0166169	0.189851	0.588027	0	1.5608	0.425091
ENSBTAG00000015263	CPSF7	2.09045	3.67755	7.47965e-06	0.000948061	5.18359	4.54198	3.03259	9.1722	8.65707	0	27.0403	30.7936
ENSBTAG00000010230	CAPN1	2.65476	6.03178	7.89501e-06	0.00099301	26.255	8.70547	8.02597	37.0804	41.6029	0	230.724	147.592
ENSBTAG00000021071	TRIM8	1.81319	2.76383	8.3391e-06	0.00104086	3.06027	2.1669	2.81657	5.17345	6.87665	0	13.7431	13.3819
ENSBTAG00000005103	FEZF1	6.77873	-2.48007	8.7216e-06	0.00108036	0	0	0	0.0949257	0.0653364	0	1.3885	0.136029
ENSBTAG00000014982	C7H19orf71	3.08733	-0.948581	9.32373e-06	0.00114626	0.0808882	0.0851622	0.0830846	0.261046	0.571693	0	1.78377	0.612132
ENSBTAG00000003199	SLC35C1	1.75168	3.67768	9.54114e-06	0.00116423	6.03291	4.56091	4.78567	12.0437	14.8967	0	27.8612	19.1801
ENSBTAG00000011116	PAQR9	-4.07426	-1.56776	9.68564e-06	0.00117311	0.802141	0.69076	0.257562	0.320374	0.0163341	0	0.010135	0.0680146
ENSBTAG00000017740	TUBAL3	-4.23379	0.666861	1.00072e-05	0.00120315	4.67129	0.454198	5.87408	0.284777	0.130673	0	0.12162	0.170037
ENSBTAG00000048049	NA	-1.85484	3.66845	1.01748e-05	0.00121437	12.1265	22.8992	45.8461	13.788	5.47192	0	5.48305	5.1181
ENSBTAG00000003687	FOXK2	2.09979	4.78765	1.02741e-05	0.00121733	11.5738	8.63923	7.74348	21.1684	18.5065	0	88.5295	54.0376
ENSBTAG00000016904	MARCHF9	1.66414	3.5378	1.05339e-05	0.00123651	5.14988	4.88263	4.98507	10.0621	13.0999	142.242	23.8579	17.5648
ENSBTAG00000011111	COPS7A	2.00892	4.2926	1.05872e-05	0.00123651	7.0575	7.74976	4.89368	20.0056	16.1217	0	44.1685	37.9692
ENSBTAG00000021681	PRR11	2.14264	1.3782	1.07403e-05	0.0012452	0.674068	1.04087	0.69791	2.53926	5.68426	0	4.44928	3.00965
ENSBTAG00000007605	FKBP4	2.10164	6.56101	1.0814e-05	0.0012452	44.9671	25.6433	18.8436	83.4634	73.6994	142.242	236.227	166.109
ENSBTAG00000007515	UBE2Q1	1.60144	5.68913	1.10709e-05	0.00126588	21.4556	25.965	19.608	52.9685	63.6866	0	109.509	72.1295
ENSBTAG00000051730	NA	2.96719	7.12296	1.13733e-05	0.00129143	28.8366	31.0747	13.7339	312.721	281.371	142.242	95.1781	903.472
ENSBTAG00000017748	RNF44	1.70854	4.65667	1.15565e-05	0.00130318	16.4136	8.61084	8.28353	17.2765	23.8314	0	51.6684	51.317
ENSBTAG00000021556	RANBP9	1.73497	3.76698	1.18805e-05	0.00131933	6.45083	5.68694	6.12333	9.12473	10.3395	0	33.7902	23.7201
ENSBTAG00000003902	ZNF512	1.65788	4.55303	1.19306e-05	0.00131933	11.5872	9.1502	9.00637	22.6398	24.8115	0	45.5975	41.829
ENSBTAG00000013524	CMIP	2.00552	3.98221	1.19624e-05	0.00131933	6.61935	6.16006	2.89134	17.7511	23.3414	0	20.341	34.6875
ENSBTAG00000000415	ERBIN	1.47189	5.01591	1.20225e-05	0.00131933	20.094	12.3674	14.465	26.3063	39.6918	0	57.415	57.0473
ENSBTAG00000001425	FBXO11	1.48205	4.07479	1.24214e-05	0.00135402	9.78747	6.62372	7.93458	13.7998	23.1454	0	27.7599	28.9742
ENSBTAG00000037456	AHDC1	2.53176	1.29949	1.27364e-05	0.00137915	1.09199	0.227099	0.498507	1.37642	2.13977	0	6.3344	5.40716
ENSBTAG00000017921	NELFA	1.95401	3.5462	1.29417e-05	0.00139217	6.18795	3.67144	2.39284	11.2487	15.0927	0	22.3782	20.7104
ENSBTAG00000030432	TTC8	1.96144	1.91808	1.32395e-05	0.00140682	1.41554	1.53292	1.07179	2.95456	4.57355	0	9.56747	4.98207
ENSBTAG00000006990	MYRF	3.10751	-0.372682	1.325e-05	0.00140682	0.168517	0.151399	0.0332338	0.771271	0.931043	0	1.43917	1.81939
ENSBTAG00000018636	CCNK	1.67865	5.12782	1.4102e-05	0.00148762	13.4814	17.5339	11.7149	56.6944	59.3254	0	47.5941	57.7274
ENSBTAG00000008132	SOX13	1.65718	3.44248	1.431e-05	0.00149989	5.49366	5.20435	4.86045	7.0601	9.24509	0	26.3612	18.3469
ENSBTAG00000003160	LRCH4	2.25906	3.14076	1.45252e-05	0.00151275	2.82435	3.25509	1.49552	7.62965	6.30496	0	19.1654	20.4554
ENSBTAG00000005092	ROR2	-4.36329	-1.92525	1.51201e-05	0.00156473	0.498811	0.61506	0.340647	0.142389	0.0326682	0	0.0202701	0
ENSBTAG00000020754	ZNF526	2.60003	2.56323	1.57141e-05	0.00161599	1.58406	1.55184	0.905622	5.47009	2.66246	0	14.7059	13.858
ENSBTAG00000049752	NA	-1.62481	2.40637	1.72319e-05	0.001761	5.91832	8.79063	7.80995	7.19062	1.94376	0	2.14863	3.14568
ENSBTAG00000005980	RREB1	1.85561	5.89512	1.84493e-05	0.0018737	34.0674	16.0199	14.8057	56.0418	70.8409	0	90.4146	136.998
ENSBTAG00000039787	CSN3	-4.90093	-1.12355	1.93914e-05	0.0019487	2.47383	0.473123	0.0664677	0.961123	0	0	0.0506752	0.0170037
ENSBTAG00000014211	FOXP4	1.83225	5.13375	1.94263e-05	0.0019487	20.822	11.0805	8.41647	25.7011	31.2961	0	79.6715	69.5619
ENSBTAG00000048054	UAP1L1	1.94929	4.73623	2.1352e-05	0.00212882	13.8319	7.29556	6.63846	23.506	22.639	0	62.9386	49.0895
ENSBTAG00000006642	PRKACA	2.02491	2.88374	2.16882e-05	0.00214923	3.56582	2.38454	1.88602	5.06666	5.76593	0	22.2971	13.3479
ENSBTAG00000038970	ZBTB14	2.39022	0.775898	2.25312e-05	0.00221932	0.559477	0.444736	0.382189	1.04418	0.931043	0	4.52023	3.92784
ENSBTAG00000009200	PAM16	1.9228	2.00649	2.34573e-05	0.00229671	1.28073	1.83572	1.18811	3.69024	4.60621	0	9.20261	6.08731
ENSBTAG00000018254	CDKN1B	2.10297	2.66364	2.51028e-05	0.00244319	2.7839	1.85464	1.30443	7.55846	13.0999	0	6.11143	12.5827
ENSBTAG00000012441	SMAD7	1.83538	4.49991	2.53099e-05	0.00244877	15.0654	6.92652	5.61652	16.2323	22.0184	142.242	52.9758	36.5749
ENSBTAG00000049487	NA	7.82309	-2.69818	2.74454e-05	0.00263977	0	0	0	0	1.14339	0	0	0.0680146
ENSBTAG00000008009	PLD6	-1.19995	6.42193	2.77057e-05	0.00264921	122.532	125.16	114.432	95.5902	49.6883	0	51.1312	50.7729
ENSBTAG00000010949	PROSER1	1.44733	4.32463	2.83576e-05	0.00269578	9.40999	10.0491	9.75413	17.1222	22.443	0	39.9219	31.5758
ENSBTAG00000051808	NA	-8.15569	-1.91434	2.95162e-05	0.00278971	0.29659	0	1.07179	0.355971	0	0	0	0
ENSBTAG00000004292	CRMP1	1.87278	1.77657	3.08782e-05	0.00290166	1.87391	0.823234	1.59522	2.06463	3.11981	0	8.18911	6.22334
ENSBTAG00000010179	COL5A3	2.26313	2.39845	3.12063e-05	0.0029074	1.44251	1.25851	1.71154	6.72786	3.74051	0	14.1384	8.96093
ENSBTAG00000013749	RHOQ	1.65747	3.04977	3.12948e-05	0.0029074	2.94568	3.93638	3.54771	8.55518	10.0291	0	13.6722	15.4903
ENSBTAG00000007942	TENT4B	1.87389	2.93155	3.2209e-05	0.00297542	4.08485	2.81035	1.44567	5.92099	8.70607	0	15.7904	13.756
ENSBTAG00000032881	SLCO5A1	1.89648	0.650117	3.26619e-05	0.00300031	0.768438	0.454198	0.506816	1.16284	2.72779	0	2.29052	2.94163
ENSBTAG00000003777	TIE1	2.24658	0.702933	3.33991e-05	0.00305089	0.606662	0.510973	0.357264	1.05605	1.35573	0	5.37157	2.68658
ENSBTAG00000000937	ITPRID2	1.54674	6.02514	3.43373e-05	0.00311916	42.5674	17.6191	33.3169	44.7337	64.83	0	133.955	121.168
ENSBTAG00000011482	SLC43A2	1.7566	4.23151	3.62944e-05	0.00327065	10.502	5.6207	6.04025	17.5731	18.3105	0	38.1483	35.1806
ENSBTAG00000003886	BSP3	4.7313	-2.09693	3.6431e-05	0.00327065	0	0	0.091393	0.0237314	0.669698	0	0.486482	0.136029
ENSBTAG00000052965	NA	2.67419	-1.0004	3.66459e-05	0.00327065	0.0943696	0.0662372	0.149552	0.320374	0.7187	0	1.12499	0.833179
ENSBTAG00000008696	FAM120A	1.35021	5.74685	3.68051e-05	0.00327065	38.4354	21.0445	23.4298	44.7931	79.5634	0	84.435	87.8409
ENSBTAG00000018164	FNDC4	-5.23002	-1.59532	3.72313e-05	0.00329065	0.532514	0.558285	0.5899	0.142389	0	0	0	0.306066
ENSBTAG00000012053	ACCSL	-3.22446	0.514316	3.75353e-05	0.00329967	1.18636	3.35917	1.5703	2.06463	1.20872	0	0.0608102	0.204044
ENSBTAG00000025400	PARP4	1.91532	0.676043	3.80627e-05	0.00332724	0.943696	0.340649	0.872388	0.723809	1.91109	0	3.10132	3.17968
ENSBTAG00000014691	ARFGEF1	1.26772	5.32251	3.82558e-05	0.00332724	29.5444	18.6221	21.0121	30.044	48.3162	0	63.2629	71.3643
ENSBTAG00000019785	CIC	1.74805	3.87506	3.94982e-05	0.00341092	8.23037	4.50413	4.76905	13.0286	14.374	0	25.6214	31.7968
ENSBTAG00000016580	TEF	1.85094	2.97836	3.96875e-05	0.00341092	3.88937	2.79143	2.13527	7.01264	7.07266	0	16.5505	15.3543
ENSBTAG00000011689	LENG8	1.87118	4.42437	3.98437e-05	0.00341092	12.113	5.85726	5.39219	20.6463	20.7443	0	47.0975	38.6153
ENSBTAG00000021435	MAFF	1.74598	1.25106	4.27132e-05	0.00363752	0.78866	0.955709	1.10502	2.0765	3.95285	0	3.95266	3.63878
ENSBTAG00000004641	PLEKHA6	1.35804	3.55222	4.33404e-05	0.00367181	7.11142	5.95189	6.44736	8.49585	14.4393	0	23.7667	16.0174
ENSBTAG00000004400	PRRC2B	1.85337	4.14855	4.42715e-05	0.00372674	8.29778	5.67748	5.51682	18.024	14.2107	0	31.7936	41.2339
ENSBTAG00000005021	SEMA5A	2.50657	-0.329213	4.46035e-05	0.00372674	0.134814	0.283874	0.182786	0.439031	0.522691	0	1.60134	2.29549
ENSBTAG00000019525	PPP3CB	1.61738	1.11493	4.46726e-05	0.00372674	1.14592	0.823234	1.22134	1.36456	2.74413	0	3.78037	3.97885
ENSBTAG00000051406	NA	3.97801	-2.59415	4.4962e-05	0.0037297	0.0404441	0.0189249	0	0.0118657	0.196009	0	0.435806	0.306066
ENSBTAG00000021538	MYO1E	1.81669	4.42569	4.51642e-05	0.0037297	12.8545	7.17255	7.14527	14.8559	14.8314	0	62.0771	39.8056
ENSBTAG00000013792	UBALD2	1.51798	5.09381	4.54727e-05	0.0037363	17.3303	16.4363	12.6455	35.0039	37.0784	0	71.1479	51.368
ENSBTAG00000017542	PPARD	1.68252	3.74939	4.63242e-05	0.00377493	7.33386	5.01511	5.13463	10.0028	10.5845	0	32.7159	23.465
ENSBTAG00000011580	DAG1	1.89168	6.0747	4.64046e-05	0.00377493	35.3347	17.0608	20.9539	47.6408	39.6102	0	174.9	138.869
ENSBTAG00000053598	RAB21	1.29417	5.55791	4.69511e-05	0.00377709	27.6435	26.8261	19.932	42.325	61.8245	0	82.2661	70.8032
ENSBTAG00000000385	ZBTB18	1.63946	2.40723	4.70827e-05	0.00377709	2.5682	2.03443	2.19343	4.81748	9.58811	0	6.06075	9.67508
ENSBTAG00000016338	SPPL3	1.68901	4.53497	4.71241e-05	0.00377709	15.1935	9.35838	7.96781	15.0101	15.5991	0	56.442	42.2881
ENSBTAG00000008638	FAM110A	-1.53714	6.94475	4.79548e-05	0.00382492	182.868	217.495	209.93	67.8956	55.2256	0	70.7729	62.2334
ENSBTAG00000017970	ZYX	1.96463	7.93034	4.87208e-05	0.00385168	124.332	60.5976	65.5953	192.652	187.368	426.725	671.264	373.451
ENSBTAG00000005138	BCL9L	1.93138	3.84108	4.87899e-05	0.00385168	7.67764	2.91444	4.39517	14.0727	13.9003	0	25.6416	31.8478
ENSBTAG00000018112	TBL1X	1.38194	6.1953	4.89969e-05	0.00385168	45.5872	37.5849	34.3139	59.0319	91.8629	0	195.089	105.61
ENSBTAG00000010375	MSL1	1.46701	2.61198	4.97364e-05	0.00387652	4.34774	2.9996	2.87473	3.64277	6.68064	0	10.7533	11.4605
ENSBTAG00000006882	IQGAP3	1.97322	5.62752	4.97871e-05	0.00387652	34.3775	10.3614	13.3268	31.812	30.0384	142.242	118.235	99.7774
ENSBTAG00000045577	MCCD1	2.79057	-0.993449	5.12921e-05	0.00397477	0.134814	0.0756997	0.0664677	0.462763	0.653364	0	0.881748	1.10524
ENSBTAG00000006143	CREB3L1	2.10076	0.658096	5.28562e-05	0.00407666	0.49207	0.586673	0.407114	1.31709	1.40473	0	3.16213	3.46875
ENSBTAG00000010450	WIZ	2.15736	3.39401	5.56947e-05	0.00427542	7.1249	2.9239	2.11866	5.26838	6.35396	0	37.3476	20.4894
ENSBTAG00000002628	SLC44A2	1.9245	7.63262	5.84356e-05	0.00446487	124.548	43.5746	57.9016	129.835	148.869	284.483	588.612	350.768
ENSBTAG00000014611	SORL1	1.46531	5.02496	6.04861e-05	0.00460004	40.0262	14.2883	16.6585	14.3101	37.2907	0	60.7089	50.9429
ENSBTAG00000017851	RXRA	2.10105	1.809	6.2851e-05	0.004753	1.61776	0.936784	0.706219	3.7021	3.28315	0	8.01681	6.32536
ENSBTAG00000050808	CPLX1	2.99207	-0.831668	6.32822e-05	0.004753	0.141554	0.0851622	0.0415423	0.450897	0.522691	0	1.69255	0.799172
ENSBTAG00000003791	LPAR3	1.43998	3.71167	6.33695e-05	0.004753	5.81047	6.43447	7.29483	10.5486	13.4593	0	27.8815	20.4554
ENSBTAG00000001119	ANKRD13B	1.93063	2.7323	6.47436e-05	0.00483389	3.28945	1.79787	1.92756	5.86166	5.45559	0	16.2363	11.5795
ENSBTAG00000009440	NA	-1.84053	1.06114	6.53367e-05	0.00484516	1.78628	4.02155	3.31507	2.80031	0.588027	0	1.09458	0.799172
ENSBTAG00000014366	PRPF19	1.73279	4.77454	6.57351e-05	0.00484516	15.5575	8.63923	7.85149	32.7138	27.5883	0	50.7258	53.1194
ENSBTAG00000020756	GSK3A	1.63042	4.97681	6.58843e-05	0.00484516	20.7883	10.8061	10.1446	23.6246	26.8042	0	72.3236	57.2173
ENSBTAG00000022044	RAB35	1.62041	4.35134	6.61283e-05	0.00484516	14.115	8.10933	5.98209	14.583	18.0655	0	42.9117	39.6525
ENSBTAG00000013790	MAP3K1	1.26998	5.23245	6.63761e-05	0.00484516	27.111	18.6127	16.5089	30.8509	47.3852	0	64.8237	59.6828
ENSBTAG00000018214	SHISA2	1.66993	4.97645	6.76514e-05	0.00489876	16.0159	8.94203	27.8416	15.9238	35.3143	0	95.8977	47.4232
ENSBTAG00000014399	QSER1	1.91507	2.28382	6.77096e-05	0.00489876	2.49405	1.14496	1.48721	5.4345	6.4193	0	6.61818	10.8483
ENSBTAG00000017734	NA	1.55305	2.25145	6.80868e-05	0.00490435	2.91198	1.39098	2.63378	3.42919	6.76231	0	7.19587	8.96093
ENSBTAG00000015939	NECTIN1	1.75822	3.67532	6.9641e-05	0.00498667	6.71372	4.37166	3.92159	11.8657	10.9112	0	28.6619	22.7509
ENSBTAG00000013501	DHRS13	2.38882	0.765594	6.98396e-05	0.00498667	0.566217	0.312261	0.423731	1.38829	0.996379	0	4.55063	3.40073
ENSBTAG00000014095	HAUS7	1.89214	3.35736	7.12096e-05	0.00506238	2.2042	4.55144	4.13761	12.3759	10.0455	0	23.2498	16.7486
ENSBTAG00000021472	ZC3H3	1.76251	2.38135	7.27163e-05	0.00514712	2.61539	1.86411	1.73647	4.20046	4.45921	0	9.53707	11.8345
ENSBTAG00000008545	ATF3	1.69384	4.31296	7.34752e-05	0.00517842	11.0008	7.80653	5.08478	25.1197	26.6082	0	26.9997	40.7237
ENSBTAG00000030340	IFFO2	2.18768	2.15268	7.39465e-05	0.00518927	1.32117	1.74109	0.80592	6.08711	3.77317	0	6.95263	11.6985
ENSBTAG00000003928	ATG16L1	1.42503	5.0551	7.51255e-05	0.00524947	20.4849	15.7361	12.3048	28.5964	34.1709	0	66.7291	55.5339
ENSBTAG00000015976	PHF12	1.66557	3.19915	7.5547e-05	0.00525646	6.02617	2.71573	2.96612	7.26182	10.0455	0	17.9998	17.2417
ENSBTAG00000015343	DYNC2I2	-1.41163	6.6089	7.6733e-05	0.00531636	152.569	168.971	147.076	58.3912	55.5359	0	54.0805	48.1884
ENSBTAG00000019512	G6PD	1.80184	5.58846	7.74538e-05	0.00534366	29.0254	13.6165	16.2015	34.8733	32.7008	0	144.779	94.8124
ENSBTAG00000011785	WDR26	1.25362	4.72564	7.78029e-05	0.00534519	17.4179	14.4776	12.4793	21.7499	31.1818	0	41.584	47.2361
ENSBTAG00000052831	PRRT1B	-5.06601	-2.40848	7.822e-05	0.00535136	0.148295	0.359574	0.157861	0.391569	0.0326682	0	0	0
ENSBTAG00000010123	APOE	-1.38911	6.69644	7.90343e-05	0.00537569	106.745	260.852	139.217	130.155	49.966	142.242	45.486	65.022
ENSBTAG00000018130	MAP2	2.72047	-0.858748	7.92332e-05	0.00537569	0.0808882	0.104087	0.132935	0.8306	0.702366	0	0.881748	1.25827
ENSBTAG00000012829	EBI3	3.61624	-2.48983	8.10051e-05	0.0054732	0.0134814	0.0378498	0.0498507	0	0.343016	0	0.415536	0.238051
ENSBTAG00000008518	MED25	1.4796	4.43583	8.18003e-05	0.0055006	13.4948	10.2668	6.33935	19.8395	28.4703	0	35.2598	37.34
ENSBTAG00000046111	ZNF444	-1.39351	5.66325	8.20834e-05	0.0055006	94.8077	68.442	76.8283	32.2154	25.5955	0	27.8511	27.75
ENSBTAG00000000821	GPR137C	1.75085	0.735734	8.3799e-05	0.00559264	0.815623	0.463661	0.855771	1.13911	2.0581	0	2.73646	3.48575
ENSBTAG00000001545	SLC34A2	1.85676	9.30013	9.09445e-05	0.00604485	183.69	227.449	234.631	631.351	710.745	568.966	1155.28	1309.81
ENSBTAG00000054299	NA	2.23722	-0.49513	9.34357e-05	0.00618529	0.256146	0.179787	0.157861	0.569554	1.32306	0	0.891883	1.42831
ENSBTAG00000001523	YES1	1.173	5.24547	9.41931e-05	0.00621029	24.7316	19.0101	21.4192	33.0579	56.5813	0	52.6008	60.0059
ENSBTAG00000002475	RAB11B	1.61635	4.67969	9.62432e-05	0.00629818	13.8858	9.53816	9.28885	23.862	21.904	0	59.5129	41.5569
ENSBTAG00000009368	RRAGC	1.29099	5.04542	9.62966e-05	0.00629818	16.8315	16.7391	17.7801	34.5886	40.7209	0	54.3542	52.3202
ENSBTAG00000008409	MYC	1.65424	3.11257	9.76163e-05	0.00635906	3.66693	3.0753	6.88771	5.05479	11.7769	0	27.8409	10.5763
ENSBTAG00000013454	TAB2	1.51863	4.25063	0.000100914	0.0065371	13.9397	6.2263	8.11736	13.693	17.9348	0	33.0706	40.7408
ENSBTAG00000049754	FAM177B	-5.15115	-2.14011	0.00010145	0.0065371	0.283109	0.463661	0.132935	0.344106	0	0	0	0.119026
ENSBTAG00000017435	KCTD7	1.69483	0.96889	0.000101549	0.0065371	1.23355	0.53936	1.11333	1.06791	2.2051	0	3.5574	3.87683
ENSBTAG00000001014	MAPK7	1.6293	3.17568	0.00010457	0.00670517	6.79461	3.44434	2.52577	6.17017	9.06542	0	18.1721	17.1227
ENSBTAG00000054572	PEG3	1.60839	3.50722	0.000106981	0.00683299	5.52062	3.88907	5.15124	11.8064	11.4502	0	24.8511	17.2757
ENSBTAG00000002763	KMT2B	1.54931	3.62878	0.00011055	0.00703345	6.72046	6.00866	3.77204	12.1386	13.639	0	20.7059	23.6861
ENSBTAG00000049492	NA	-7.42886	-2.54996	0.000112122	0.00710586	0.316812	0	0.373881	0.320374	0	0	0	0
ENSBTAG00000001359	B3GNT7	2.0141	4.19889	0.000112919	0.00712872	10.502	4.39058	4.62781	13.0286	11.0745	0	62.2291	35.7417
ENSBTAG00000054661	bta-mir-2887-2	6.00808	11.6955	0.000114112	0.00717631	2.19746	61.4019	4.30378	4678.38	8070.67	1849.14	2390.83	10660
ENSBTAG00000011533	SLC22A31	-1.55276	1.59036	0.000116108	0.00727385	3.42427	5.47877	4.58627	3.14441	1.3884	0	1.55066	1.30928
ENSBTAG00000014636	ZFHX3	1.82491	2.30755	0.000118348	0.00738591	2.48731	1.57077	1.45398	5.14972	5.19424	0	6.96277	11.9366
ENSBTAG00000003152	IFI27	-5.23116	2.41843	0.00012256	0.00761968	2.29857	17.6948	13.4597	0.16612	0.0326682	0	0.12162	0.918197
ENSBTAG00000037703	MICALL1	1.45153	5.02747	0.000124895	0.00770902	26.8481	13.2285	13.4514	21.9278	30.1691	142.242	71.5939	46.335
ENSBTAG00000010943	SLC22A23	1.87769	0.394516	0.000125074	0.00770902	0.49207	0.520435	0.48189	0.925526	1.24139	0	3.43578	1.97242
ENSBTAG00000031806	ZNF48	1.59722	1.76108	0.000125411	0.00770902	2.27161	1.31528	1.22965	2.39687	3.80584	0	7.43912	5.16911
ENSBTAG00000014886	MEX3C	1.34205	3.8796	0.000126231	0.00773032	11.4592	5.73425	7.32806	10.8334	17.9838	0	27.6585	22.2748
ENSBTAG00000008421	SCRIB	1.38225	4.23069	0.000128057	0.00781292	12.9219	9.32053	8.13398	13.8354	17.6898	0	41.1888	28.7532
ENSBTAG00000016737	CDK8	1.31122	2.86072	0.000131291	0.00798043	4.39493	3.69036	4.11269	5.51756	8.49373	0	13.0945	11.5285
ENSBTAG00000018901	CTIF	1.8555	2.27721	0.000131935	0.00798986	1.28747	2.74411	1.34597	4.03434	4.16519	0	10.0641	10.0152
ENSBTAG00000011434	NPR2	1.71909	0.966131	0.000135774	0.00819201	1.52339	0.700222	0.922239	0.74754	2.0581	0	4.3986	3.19669
ENSBTAG00000018802	UBE2Z	1.55312	4.52066	0.000137414	0.0082605	12.9421	9.0745	8.82358	24.3484	20.1236	142.242	42.6381	40.7067
ENSBTAG00000000396	PIM1	1.74785	5.30506	0.000138747	0.00831007	24.7248	10.3046	11.3327	34.0427	34.2689	0	102.637	66.0592
ENSBTAG00000035587	ARRB2	1.68282	5.15188	0.000139466	0.00832265	24.0103	10.9765	10.5434	26.0927	25.6119	0	86.3505	66.7563
ENSBTAG00000016723	GFI1	-2.07559	0.203349	0.000142406	0.0084672	1.42228	2.63056	1.1798	1.44762	0.179675	0	0.537157	0.459099
ENSBTAG00000018373	DPYSL2	1.42713	3.4049	0.000144434	0.00855668	6.99009	3.35917	5.15124	9.00608	16.4321	0	14.1384	19.1461
ENSBTAG00000020357	GOLPH3L	1.35509	3.55561	0.000145317	0.0085779	6.53846	5.49769	5.60821	11.8183	15.5501	0	17.564	19.9113
ENSBTAG00000011172	ALMS1	1.40724	3.46058	0.000147113	0.00865265	6.59239	4.45682	5.06816	10.1808	13.541	0	15.8613	21.2716
ENSBTAG00000026403	CREBBP	1.33349	5.44105	0.000147903	0.00866797	31.0341	18.4991	17.5059	40.2485	52.0894	142.242	61.8338	76.4484
ENSBTAG00000034936	ANKIB1	1.3111	4.59574	0.000150381	0.00878173	19.1233	8.7717	11.366	19.5428	33.6156	0	37.3273	40.2817
ENSBTAG00000012626	B4GALT5	1.36739	5.95016	0.000156	0.00907744	36.5749	26.4665	27.5342	64.4427	63.3763	0	114.384	106.069
ENSBTAG00000052904	MEX3B	2.16121	0.297594	0.000157705	0.00914411	0.559477	0.217637	0.299104	1.12724	1.22506	0	2.73646	2.27849
ENSBTAG00000014988	NA	-4.4163	0.221711	0.000161389	0.00930252	5.73632	3.3781	0.157861	0.106791	0.114339	0	0.0304051	0.136029
ENSBTAG00000052151	NA	1.60751	2.90115	0.000161575	0.00930252	5.26447	2.22368	2.27652	6.14644	9.58811	0	12.385	14.3341
ENSBTAG00000025434	ZFP36L1	1.34061	4.70938	0.000163562	0.00938387	18.3279	11.97	10.3274	22.0821	27.3269	0	46.4995	47.4912
ENSBTAG00000025329	IRF2BPL	2.22832	0.566223	0.000165973	0.00948891	0.525773	0.340649	0.373881	1.38829	0.898375	0	3.3547	3.33272
ENSBTAG00000002830	U2AF2	1.65725	4.95751	0.000167285	0.0095306	19.4469	11.0332	8.48293	38.1839	32.6355	142.242	64.1142	43.7844
ENSBTAG00000016995	HDHD5	-1.23984	5.81302	0.000173513	0.00985107	92.617	74.9711	88.3438	43.4997	28.3396	0	36.6179	32.0349
ENSBTAG00000015307	FBN2	1.79336	0.678406	0.000174455	0.00987031	0.647106	0.350111	1.30443	0.8306	2.46645	0	2.75673	2.68658
ENSBTAG00000016456	CDC42BPB	1.47836	5.8779	0.000175376	0.0098882	38.2466	19.9279	22.3165	55.6621	58.035	0	123.556	97.1249
ENSBTAG00000043971	NOTCH3	1.75366	2.29991	0.00017623	0.0099022	1.26051	2.14798	2.28483	5.65995	4.96556	0	8.83775	9.74309
ENSBTAG00000000296	IMPDH1	1.91948	3.18674	0.000178158	0.00997625	5.04877	2.41293	2.08542	7.8907	6.33763	0	20.9593	18.602
ENSBTAG00000011721	MED13	1.67781	3.6007	0.000179527	0.0100186	7.14512	3.94585	3.74711	12.2573	13.8513	0	15.1823	29.8074
ENSBTAG00000047158	LRFN1	2.2746	0.905299	0.000180271	0.0100259	0.761697	0.321724	0.43204	1.83919	1.15972	0	4.41888	4.06387
ENSBTAG00000004468	BARX1	-1.21953	4.8455	0.000187988	0.0103989	47.2117	43.5179	37.9946	23.9569	16.4484	0	16.4086	16.6296
ENSBTAG00000015860	FGD1	1.69089	2.14162	0.000188584	0.0103989	4.17248	1.23012	1.72816	2.39687	4.44287	0	8.19924	8.55284
ENSBTAG00000009026	PACS1	1.72023	4.20896	0.000188885	0.0103989	17.1483	5.78156	5.3008	10.8215	14.6027	0	43.3881	32.2899
ENSBTAG00000011684	RAB11FIP1	1.86496	4.80573	0.000190956	0.0104776	15.3283	8.44998	6.91264	28.7981	21.6427	0	48.7901	85.2223
ENSBTAG00000010786	TACC2	1.27501	2.95289	0.000191782	0.0104877	5.10944	3.78498	5.53343	4.75815	9.22876	0	14.8377	10.9333
ENSBTAG00000019742	FOXJ2	1.8135	2.93241	0.000193055	0.0105116	6.36321	2.12905	2.28483	4.22419	5.39025	0	18.1113	14.6061
ENSBTAG00000008884	MAPRE3	2.10434	0.107432	0.000194005	0.0105116	0.431404	0.179787	0.373881	0.889929	1.01271	0	2.22971	2.24448
ENSBTAG00000002236	TRPC4AP	1.53014	5.56344	0.000194269	0.0105116	35.3818	14.5911	20.0649	32.9511	37.0784	0	114.962	83.4369
ENSBTAG00000019370	RAB21	1.39916	2.52413	0.000195202	0.0105116	3.71412	2.66841	2.29313	4.79375	7.39934	0	10.51	8.8419
ENSBTAG00000020560	CLPTM1	1.58622	6.02838	0.00019664	0.0105116	59.163	23.0127	24.3438	39.5128	43.1873	142.242	144.353	112.241
ENSBTAG00000017183	PDLIM3	-2.99541	-1.78572	0.000197257	0.0105116	0.235924	0.605598	0.340647	0.510226	0.0490023	0	0.0405401	0.0680146
ENSBTAG00000025853	HOMER1	2.82454	-0.422808	0.000197317	0.0105116	0.323553	0.0378498	0.0415423	0.486494	1.3394	0	1.35809	1.42831
ENSBTAG00000000623	CPEB1	-2.621	2.91347	0.000197734	0.0105116	0.977399	21.8299	15.811	8.05682	1.82942	0	2.78713	1.20726
ENSBTAG00000022147	EPS8L2	1.32209	5.30098	0.000198004	0.0105116	22.433	18.2626	19.3421	37.4601	36.9314	0	69.952	73.0307
ENSBTAG00000012016	LMTK3	1.46923	2.31167	0.000202187	0.0106989	2.54798	3.21724	1.7697	3.71397	5.06357	0	9.73977	8.63786
ENSBTAG00000050114	SOX11	1.70349	1.64333	0.000206715	0.0109032	1.02458	0.766459	1.99403	2.74098	5.21057	0	5.10806	4.84604
ENSBTAG00000019781	CLASP1	1.21134	4.56483	0.000208271	0.0109358	17.2831	12.2066	11.1915	19.5903	31.4595	0	30.172	44.5156
ENSBTAG00000007881	IFIT1	-7.41183	-2.56369	0.00020867	0.0109358	0.0674068	0.482586	0.448657	0	0	0	0	0
ENSBTAG00000004471	ST3GAL6	1.26963	4.39475	0.000212955	0.0111247	13.5623	8.83794	11.2081	18.5698	41.2272	0	26.0572	28.3791
ENSBTAG00000005377	SOSTDC1	-1.44808	2.58982	0.000218164	0.0113605	9.58525	11.336	5.35895	6.6448	2.74413	0	3.40537	2.90762
ENSBTAG00000016004	METAP1	1.47575	4.19738	0.00022158	0.0115017	12.504	6.57641	6.17318	19.3648	25.5465	0	26.2295	32.9871
ENSBTAG00000019847	CPEB2	1.62368	2.68526	0.000223526	0.0115661	3.00634	2.66841	2.50915	5.8498	5.11257	0	14.1586	11.5115
ENSBTAG00000017455	ADAM9	1.19163	6.10676	0.000226147	0.0116648	49.1261	25.1796	55.7664	44.2947	85.901	0	110.208	115.489
ENSBTAG00000032787	NA	-3.80125	-0.719808	0.00022701	0.0116725	0.916733	5.52608	0.498507	0.569554	0.0653364	0	0	0.221047
ENSBTAG00000010809	HID1	2.2675	2.60057	0.00022926	0.0117512	1.04481	1.34367	2.96612	4.68696	3.43016	0	25.5302	11.5115
ENSBTAG00000025760	NA	1.68447	1.37826	0.000230368	0.0117711	1.01784	1.75056	0.69791	1.83919	3.44649	0	3.12159	6.25734
ENSBTAG00000006678	GATAD2B	2.44111	1.65408	0.000231351	0.0117814	1.61102	0.217637	0.465274	2.26635	2.9238	0	4.90536	9.26699
ENSBTAG00000010990	LHX2	1.65565	1.49207	0.000232451	0.0117814	1.13243	1.81679	0.797612	2.0765	2.9728	0	4.30739	6.5124
ENSBTAG00000016830	DAXX	1.24647	5.02152	0.000232732	0.0117814	19.2244	19.6819	14.1825	28.9286	32.4395	142.242	58.1751	50.3308
ENSBTAG00000050077	NA	2.29011	3.52608	0.000235711	0.0118954	6.58565	1.62754	1.19642	7.81951	7.66069	0	32.4828	22.8869
ENSBTAG00000049577	NA	1.81283	0.486332	0.000236856	0.0119164	0.653846	0.293336	0.631443	1.11538	1.86209	0	2.12836	2.99264
ENSBTAG00000054257	bta-mir-2887-2	5.73653	7.94327	0.000238147	0.0119427	0.647106	1.61808	0.224328	434.499	359.873	0	128.421	1205.66
ENSBTAG00000046841	IRF2BP2	1.24838	4.38594	0.000238839	0.0119427	14.7958	9.58547	10.0865	17.8935	24.4195	0	39.851	30.2665
ENSBTAG00000051211	DUSP8	1.18495	4.89852	0.000240972	0.011977	15.9822	21.565	15.6781	23.5653	30.1364	0	56.1886	46.8111
ENSBTAG00000008551	TUSC1	-1.26504	3.01329	0.000240991	0.011977	10.9941	11.9984	11.5737	8.41279	3.95285	0	5.18914	4.28492
ENSBTAG00000014235	SMIM12	-1.26953	5.99642	0.000249135	0.0123443	93.9516	111.089	89.7729	45.6237	44.4614	0	34.601	30.0625
ENSBTAG00000014825	NLK	1.56378	3.77325	0.00025143	0.0124203	9.2954	4.67446	3.78035	15.0457	20.3849	0	20.1282	23.397
ENSBTAG00000030646	KCTD17	1.75946	0.706539	0.000258594	0.0127358	0.727994	0.501511	0.656368	1.42389	1.69875	0	3.5574	2.68658
ENSBTAG00000003923	GPBAR1	-1.2668	6.22533	0.000260291	0.0127808	82.2903	120.58	128.673	71.3129	41.8806	0	56.7359	29.1443
ENSBTAG00000014707	ISG15	-3.50372	0.858578	0.00026352	0.0129007	0.626884	16.5877	5.33403	0.344106	0.212343	0	0.152026	0.476102
ENSBTAG00000003446	EPHB4	1.61167	2.381	0.000268916	0.0131255	5.16336	2.1669	1.74478	2.69352	5.0309	0	11.412	8.16175
ENSBTAG00000014790	ZBTB2	1.43178	3.13541	0.000278484	0.0135521	6.82157	2.90498	4.229	6.28883	8.85308	0	17.1687	15.2693
ENSBTAG00000000510	ATG101	-1.20512	6.71006	0.000285673	0.0138607	135.629	187.66	150.798	86.0383	68.7012	0	64.8338	52.9324
ENSBTAG00000046346	PACS2	1.62368	3.75924	0.000292824	0.0141412	8.70896	4.76908	5.08478	10.7978	11.0582	0	41.8374	23.0229
ENSBTAG00000005280	ADA	-1.11125	6.25392	0.000293186	0.0141412	88.0401	140.745	94.3176	81.7904	49.574	0	46.8137	45.2297
ENSBTAG00000011333	CLASP2	1.78264	4.21641	0.000298591	0.0143301	12.3692	3.908	5.8907	13.61	12.0872	0	46.5806	36.0988
ENSBTAG00000053874	NA	1.93088	2.10207	0.000299952	0.0143301	2.70301	0.813772	0.864079	4.50897	6.23962	0	8.58437	6.41038
ENSBTAG00000020650	ADCYAP1	3.08728	-1.83762	0.000299992	0.0143301	0	0.0946246	0.0581592	0.0949257	0.522691	0	0.557427	0.493106
ENSBTAG00000033891	MGAT2	1.34594	4.31748	0.000300607	0.0143301	12.1063	9.11235	8.42478	21.5007	21.5283	0	36.6686	31.4908
ENSBTAG00000006817	CBL	1.91145	2.68022	0.000302098	0.0143593	2.17724	1.81679	3.1406	7.00077	6.02728	0	9.94247	26.9168
ENSBTAG00000011554	SURF6	-1.23519	6.72829	0.000305769	0.0144803	177.442	176.91	135.037	75.4066	64.5523	0	63.0602	59.7338
ENSBTAG00000002939	FURIN	1.83737	6.13936	0.000307002	0.0144803	42.1832	18.7546	19.0679	59.9812	56.6303	0	312.666	139.77
ENSBTAG00000014824	MMP14	1.66355	2.99527	0.000308523	0.0144803	5.41951	3.33079	1.85279	5.8142	6.61531	0	19.5505	13.2288
ENSBTAG00000001585	WIPF1	1.27508	5.17924	0.000308573	0.0144803	26.383	13.8909	16.3427	34.4699	51.0114	0	47.6347	65.209
ENSBTAG00000011356	CAMSAP3	1.15282	5.85259	0.000309071	0.0144803	43.4774	32.267	28.9051	45.6474	59.5051	0	114.465	84.3891
ENSBTAG00000007244	NID1	1.43937	6.64991	0.000312171	0.0145837	136.371	32.0683	61.2167	42.9183	126.72	0	189.647	151.571
ENSBTAG00000007214	ELL2	1.35325	4.01811	0.000314108	0.0146324	10.2458	5.73425	8.17552	15.8526	19.5192	0	23.716	30.4025
ENSBTAG00000009923	CIPC	1.17157	3.75527	0.000316153	0.0146858	10.5357	7.12523	6.84617	10.5368	17.0855	0	21.0809	21.5096
ENSBTAG00000023806	COBL	1.66723	0.310792	0.000317225	0.0146939	0.357256	0.870547	0.75607	0.545823	1.55174	0	2.27025	2.21047
ENSBTAG00000005444	UGGT1	1.38372	2.97779	0.000319518	0.0147583	5.08248	2.78196	4.6195	6.08711	8.19971	0	11.5641	16.8336
ENSBTAG00000047635	MRO	-6.38006	-1.90022	0.000321892	0.0147946	0.512292	6.80351	0	0.118657	0	0	0.010135	0
ENSBTAG00000004755	SHKBP1	1.38457	3.79861	0.000322522	0.0147946	6.66654	6.72781	7.86811	11.486	11.4339	0	31.2159	22.2068
ENSBTAG00000053612	NA	-4.02528	-2.07404	0.000324621	0.0147946	0.370738	0.0567748	0.382189	0.605151	0.0326682	0	0	0.0340073
ENSBTAG00000013744	SYNPO	1.71973	1.20347	0.000324702	0.0147946	1.87391	0.804309	0.847463	1.10351	1.91109	0	3.73983	5.71323
ENSBTAG00000016350	NACC1	1.49252	5.96626	0.000324827	0.0147946	42.9988	24.7727	22.4495	49.1834	47.5975	0	160.681	114.18
ENSBTAG00000011842	DUS3L	-1.34387	4.77515	0.000329369	0.0149598	49.2137	39.6004	40.1465	16.6476	12.0709	0	17.7262	14.8272
ENSBTAG00000016504	AGAP1	1.54149	2.89826	0.00033375	0.0151167	4.523	3.35917	3.57264	5.10226	4.42654	0	18.1417	12.4977
ENSBTAG00000014429	KMT2D	1.62387	5.38352	0.000339596	0.0153391	29.0928	9.8315	12.7535	38.2788	43.906	0	59.746	99.7434
ENSBTAG00000006574	ARL8A	1.73149	2.6766	0.0003456	0.0155672	2.13006	3.08476	2.21836	7.04823	4.73689	0	14.7161	11.1714
ENSBTAG00000016220	WIPF3	2.10333	-1.24828	0.0003528	0.0158181	0.128073	0.123012	0.166169	0.24918	0.653364	0	0.628372	0.867186
ENSBTAG00000018225	SIPA1L3	1.51357	4.71325	0.000353105	0.0158181	15.6519	10.2573	9.05622	26.7928	21.414	0	44.9691	56.6562
ENSBTAG00000009020	CRIM1	1.49955	2.84136	0.000356509	0.015892	4.73196	2.99014	2.08542	6.6448	9.99646	0	9.22288	14.3851
ENSBTAG00000001219	NA	-1.41509	6.28736	0.000357666	0.015892	56.1769	119.814	239.491	102.235	35.053	142.242	45.557	39.7205
ENSBTAG00000016937	C7H19orf67	1.25308	5.40352	0.000357958	0.015892	32.6923	25.1607	24.9669	26.9945	39.6755	142.242	111.485	57.4723
ENSBTAG00000014322	FAM234B	1.29499	6.55979	0.000358641	0.015892	77.8482	35.6356	50.0917	63.8969	86.4563	0	192.16	165.497
ENSBTAG00000002321	AMT	-1.28051	7.23403	0.000360685	0.0159394	260.891	232.303	218.429	94.724	83.5162	0	87.1917	94.6253
ENSBTAG00000009058	TMEM177	-1.10578	4.63328	0.000363602	0.016004	33.845	38.9191	31.6718	24.7044	14.129	0	14.8073	16.3065
ENSBTAG00000009186	PAX9	-1.84542	0.616127	0.000364106	0.016004	3.70738	1.82626	2.31806	1.13911	0.457355	0	0.820938	0.544117
ENSBTAG00000008287	YLPM1	1.1969	4.44576	0.000372558	0.0163044	13.7173	12.992	9.62119	19.5191	24.0928	0	33.7598	39.4655
ENSBTAG00000035556	CDV3	1.04439	5.46759	0.000372934	0.0163044	32.5103	25.9461	24.053	38.611	62.8209	0	58.7325	69.5619
ENSBTAG00000002345	SETD1A	1.48086	3.04273	0.000375173	0.0163585	5.60151	3.49165	2.6504	6.81092	8.10171	0	12.7701	18.2959
ENSBTAG00000053706	NA	-1.40832	3.12992	0.00037639	0.0163679	13.8925	13.8436	6.82124	13.1235	3.6915	0	3.56753	6.25734
ENSBTAG00000003825	PTPN12	1.14746	4.95208	0.000378731	0.0164261	21.8398	16.5877	14.706	27.8726	47.0422	0	36.1213	53.7826
ENSBTAG00000021417	DMWD	1.94582	4.08047	0.000380974	0.0164796	11.2569	2.8482	3.09905	13.3133	13.0999	0	39.4253	35.1125
ENSBTAG00000000695	UBAP2	1.24745	6.2352	0.000382282	0.0164926	54.3906	31.5573	33.1923	68.1448	80.8864	0	137.097	128.803
ENSBTAG00000000565	RFX7	1.73956	1.4374	0.000392931	0.0169074	1.38858	0.804309	0.897313	3.74957	4.78589	0	2.9493	5.06709
ENSBTAG00000006957	SLC2A8	-1.36494	7.49547	0.000397336	0.0170521	303.189	260.435	313.744	103.754	86.44	0	117.06	104.981
ENSBTAG00000048353	NA	-1.79661	0.961058	0.00039966	0.0171069	1.5908	2.83874	4.69428	2.31381	0.44102	0	0.972963	0.986212
ENSBTAG00000002147	PPP4R2	1.27047	5.7592	0.00040215	0.0171685	37.8826	23.8643	23.0061	52.6126	53.9515	71.1208	86.1985	99.9475
ENSBTAG00000002478	AGMAT	-4.08252	-2.3791	0.000410074	0.0174613	0.0808882	0.435273	0.166169	0.439031	0.0163341	0	0	0.0340073
ENSBTAG00000016991	EFNB2	1.58927	3.95818	0.000415723	0.0176558	11.4592	5.55447	5.02662	11.2724	9.94746	0	34.3375	31.0147
ENSBTAG00000048699	NA	2.69965	0.303361	0.000417177	0.0176716	0.256146	0.340649	0.149552	1.53068	4.9819	0	0.476347	2.14246
ENSBTAG00000001322	SAXO1	-2.99153	1.52735	0.000418421	0.0176785	0.323553	7.73083	5.59159	4.40218	0.424686	0	1.14526	0.170037
ENSBTAG00000044183	SPINK7	-4.81214	-0.299571	0.000420254	0.0177102	0.0269627	0.624523	1.69493	5.35144	0	0	0.152026	0.0170037
ENSBTAG00000039951	PRMT6	-1.10826	5.93625	0.000424795	0.0178556	75.772	105.497	85.602	53.4313	40.2962	0	35.8578	36.7449
ENSBTAG00000044153	SH3PXD2A	1.97558	1.98854	0.000431798	0.0181034	2.50079	0.709685	0.797612	3.04949	3.00547	0	7.65195	9.91313
ENSBTAG00000010378	PEF1	-1.13803	5.54797	0.000434001	0.0181492	59.9179	80.4593	65.022	40.1536	29.581	0	31.8747	23.091
ENSBTAG00000013235	TINAGL1	1.6787	2.0333	0.000435325	0.0181582	2.40642	1.18281	1.78632	3.03762	2.59712	0	9.28369	8.19576
ENSBTAG00000051917	ZNF579	1.81172	1.59446	0.000437828	0.0182161	1.53014	0.851622	0.91393	3.54785	2.67879	0	7.1756	4.676
ENSBTAG00000009441	RBBP6	1.25723	5.08727	0.000439692	0.0182472	18.1661	19.275	14.9718	48.8867	48.7409	0	42.709	57.2003
ENSBTAG00000044083	LIMK1	1.4445	3.69841	0.000442124	0.0183017	9.22126	5.29898	4.68597	10.4774	10.8622	0	28.5707	21.9177
ENSBTAG00000020496	C23H6orf62	1.03462	5.42157	0.000443549	0.0183143	27.5424	22.0475	29.5199	38.706	61.8409	0	61.7933	60.9071
ENSBTAG00000010688	CSTA	3.46917	-1.31903	0.000445569	0.0183514	0.0876289	0.0189249	0.0166169	0.533957	1.76408	0	0.425671	0.272058
ENSBTAG00000027020	COL5A2	-5.3123	1.38044	0.000446797	0.0183557	6.6935	0.170324	0.0332338	11.9488	0	0	0.162161	0.170037
ENSBTAG00000014265	SREBF2	1.36547	6.24776	0.000456495	0.0187072	68.5932	27.8291	29.7277	58.0233	71.2983	284.483	141.434	118.158
ENSBTAG00000051116	C23H6orf132	1.37382	3.99371	0.000461848	0.0188792	11.1019	6.1506	6.8794	13.788	18.3268	0	19.966	37.6801
ENSBTAG00000048264	FLRT1	3.61008	-2.2944	0.000469504	0.0191443	0.0134814	0.0189249	0.0166169	0.308509	0.27768	0	0.14189	0.629135
ENSBTAG00000011626	ATP2C1	1.23654	5.4389	0.000475018	0.0193084	33.4271	16.7675	30.2843	28.0861	38.2054	0	87.891	71.3473
ENSBTAG00000009343	AAK1	1.29463	4.3307	0.000475891	0.0193084	12.3759	8.64869	9.57134	23.3873	34.3996	0	22.1146	32.681
ENSBTAG00000020330	BTG1	1.21739	6.07774	0.000485107	0.0195475	49.5508	31.0369	27.0274	67.6939	84.9536	0	104.442	113.907
ENSBTAG00000031363	TLE5	1.57895	3.24117	0.000485317	0.0195475	5.55432	3.87961	2.71687	9.31459	8.15071	0	21.3342	15.2353
ENSBTAG00000005073	ZNHIT2	-1.14585	4.84925	0.000486735	0.0195475	34.7819	50.3592	41.401	24.5976	18.4085	0	16.3985	16.7656
ENSBTAG00000018119	AOAH	-4.49539	-2.21356	0.000487875	0.0195475	0.276368	0.435273	0.207711	0.213583	0	0	0	0.272058
ENSBTAG00000021808	CACNB3	1.51544	1.15094	0.000488739	0.0195475	1.08525	1.56131	0.822537	1.43575	2.00909	0	4.62158	3.89384
ENSBTAG00000052374	FBXL14	1.27527	4.70897	0.000488956	0.0195475	18.1122	14.5722	13.8917	19.7208	22.7534	0	67.6615	41.965
ENSBTAG00000006195	C29H11orf68	-1.18799	5.44779	0.000498388	0.0198276	59.5337	74.2425	64.0167	31.0644	28.8133	0	26.9187	21.5606
ENSBTAG00000008591	CAMTA2	1.32369	4.35916	0.00049943	0.0198276	14.5868	7.92954	8.57433	19.3292	21.4957	0	33.8409	38.2242
ENSBTAG00000008289	ZBTB4	2.03085	-0.0274088	0.000499701	0.0198276	0.128073	0.492048	0.307413	0.889929	1.78042	0	1.4189	1.71737
ENSBTAG00000015032	CD14	-1.49698	1.1895	0.000500813	0.0198276	3.61975	3.28347	2.97443	2.57486	1.58441	0	1.0135	0.714153
ENSBTAG00000016218	PTGES2	-1.27099	6.05453	0.000506757	0.0200145	97.6253	108.922	104.612	37.0448	36.866	0	45.7597	31.9669
ENSBTAG00000008424	ABR	1.06222	6.44993	0.000512083	0.0201761	74.0262	50.028	46.5523	65.7361	99.2459	0	154.164	131.812
ENSBTAG00000026070	NA	-2.96982	-1.98705	0.000513935	0.0202004	0.357256	0.378498	0.182786	0.533957	0.0653364	0	0.0506752	0.0170037
ENSBTAG00000008994	FPGS	-1.18789	5.63114	0.000519411	0.0203334	88.2827	64.7327	72.1423	34.1377	26.7879	0	32.9693	28.3281
ENSBTAG00000019225	SLC39A14	1.00372	6.63977	0.000519806	0.0203334	71.2018	56.3963	66.9828	82.3837	123.518	0	151.083	159.018
ENSBTAG00000007816	NA	-1.92033	3.31624	0.000521132	0.0203366	28.9512	6.79405	5.88239	22.5686	5.09624	0	2.39187	4.35294
ENSBTAG00000019453	PTGES	1.13265	5.77975	0.000524733	0.0204204	25.2506	34.4339	33.2754	52.6719	63.5069	0	103.54	75.3432
ENSBTAG00000002481	HAGHL	-1.33574	4.11848	0.000525778	0.0204204	26.8886	28.1887	26.8695	9.72989	9.4411	0	10.7938	8.11074
ENSBTAG00000019162	MRM3	-1.17021	4.41979	0.00053013	0.0205407	37.0333	31.51	24.3189	19.6971	10.3395	0	12.9323	14.4361
ENSBTAG00000006631	GLI1	1.85726	0.14844	0.00053355	0.0206243	0.519033	0.435273	0.249254	0.854331	1.02905	0	1.69255	2.87362
ENSBTAG00000052413	GNAS	1.36564	4.59577	0.000538921	0.0207403	10.6031	16.2849	13.9665	18.8072	21.2507	0	75.4959	39.8056
ENSBTAG00000039153	RPS6KA4	2.01169	1.85573	0.000539823	0.0207403	1.97502	0.813772	0.689602	3.33427	2.30311	0	9.41545	6.59742
ENSBTAG00000039593	FAM98C	-1.15433	5.67431	0.000540356	0.0207403	53.7907	88.6254	82.8935	43.5946	30.1527	0	34.753	26.7808
ENSBTAG00000017573	RBM26	1.14497	4.6764	0.000542012	0.0207551	18.6717	12.3485	12.1137	24.5739	37.2744	0	35.3814	39.3465
ENSBTAG00000021512	ZBTB7B	1.71337	2.61429	0.000545275	0.0207862	3.81523	1.63701	1.68662	6.89398	5.76593	0	11.331	12.1576
ENSBTAG00000000265	SYNPR	-3.19742	-1.44203	0.000545759	0.0207862	0.707772	0.387961	0.415423	0.486494	0.0326682	0	0.0202701	0.340073
ENSBTAG00000007896	NAGPA	-1.2784	5.17948	0.000546638	0.0207862	62.1626	48.4573	58.1509	22.3313	16.3341	0	25.3072	19.6732
ENSBTAG00000012745	PPAN	-1.15405	7.31975	0.000555878	0.0210885	215.736	279.493	222.991	134.996	95.7994	0	114.181	88.0619
ENSBTAG00000048160	TIGD5	2.38193	1.62206	0.000565041	0.021338	1.94806	0.425811	0.249254	1.70866	1.55174	0	9.68909	5.86626
ENSBTAG00000001529	NSD3	1.15886	3.88525	0.000565401	0.021338	10.4481	8.75278	6.52214	12.8268	18.6045	0	20.868	25.6755
ENSBTAG00000001368	LGALS3BP	-1.21841	6.8544	0.000566368	0.021338	219.396	122.662	172.442	106.447	47.3035	0	78.131	80.4613
ENSBTAG00000012144	ZMYND19	1.22663	5.19012	0.000577413	0.0217041	21.6376	21.8299	14.9303	34.6598	37.5357	0	75.354	51.011
ENSBTAG00000005345	ARPC3	1.88129	3.24661	0.000587279	0.0220243	4.36796	3.3024	2.71687	12.9336	16.0401	0	6.83101	35.7417
ENSBTAG00000045572	ZNF319	2.80497	-0.638528	0.0005951	0.0222666	0.465107	0.0473123	0.0498507	0.237314	0.343016	0	2.05741	1.07123
ENSBTAG00000018580	CBY2	-1.9124	-0.258362	0.000598063	0.0223263	0.613402	1.1355	1.2795	1.6968	0.392018	0	0.212836	0.340073
ENSBTAG00000019857	OTUD4	1.21788	4.93926	0.000600272	0.0223577	25.9112	11.4401	13.5262	26.7809	49.0023	0	40.7631	48.5794
ENSBTAG00000020109	TRAP1	-1.38534	6.85155	0.000602664	0.0223958	227.33	160.048	174.27	58.1895	51.2564	0	83.6039	56.4861
ENSBTAG00000034154	AGMO	2.56345	0.854395	0.000611835	0.0226851	0.377478	0.416348	2.97443	0.344106	4.24686	0	0.435806	4.72702
ENSBTAG00000025752	P3H4	-1.22407	4.45642	0.000613385	0.0226911	32.6182	36.4589	31.1899	15.2593	13.9983	0	13.4289	10.4062
ENSBTAG00000020819	YY1	1.17823	6.6217	0.000620938	0.0228702	50.9596	65.5276	42.8218	119.274	148.33	142.242	122.279	146.333
ENSBTAG00000014486	ATP12A	1.25492	5.33876	0.000621316	0.0228702	35.6447	14.0801	22.6904	27.9794	38.6465	0	81.1512	65.158
ENSBTAG00000002315	RNF34	-1.18764	4.2428	0.000622423	0.0228702	20.8826	35.5032	26.6369	17.0985	12.3812	0	9.83098	10.8483
ENSBTAG00000020272	SIK2	1.1801	3.14239	0.000626367	0.0229549	6.20143	5.15704	4.78567	6.6804	8.86941	0	14.5843	15.5583
ENSBTAG00000020898	CHST12	-1.23526	5.30944	0.000627535	0.0229549	61.0706	66.928	54.5949	26.069	19.0619	0	29.422	20.0813
ENSBTAG00000018387	EIPR1	-1.08046	6.77248	0.00063261	0.0230481	133.776	193.668	144.659	100.336	74.9245	0	64.7426	68.1846
ENSBTAG00000019180	AP2A1	1.69474	5.52257	0.000632902	0.0230481	35.7458	9.58547	12.3214	33.4257	33.3215	0	120.577	81.8216
ENSBTAG00000048488	NA	2.05057	0.265815	0.000634515	0.0230555	0.444885	0.331186	0.332338	1.15097	0.735034	0	1.95606	3.34972
ENSBTAG00000010416	RIN3	1.27725	5.66118	0.000637892	0.0231268	21.3545	34.8502	21.9842	46.6441	44.8044	0	103.57	83.845
ENSBTAG00000012772	GFI1B	-1.58326	0.765507	0.000640584	0.023173	2.11657	2.2426	2.00234	3.01389	0.849373	0	1.05404	0.425091
ENSBTAG00000007429	SPNS2	1.67402	1.58099	0.000643777	0.0232371	2.05591	1.05033	1.41244	1.77986	1.94376	0	9.01005	5.06709
ENSBTAG00000055252	UBE2E1	1.53634	6.25552	0.000651048	0.0234099	52.0448	30.4597	19.0097	69.7823	119.304	142.242	56.9994	179.491
ENSBTAG00000003644	HSPBP1	-1.32882	6.76115	0.000651429	0.0234099	142.37	212.593	164.557	57.9284	59.9134	0	74.4621	50.0588
ENSBTAG00000017941	NSUN5	-1.07802	6.39333	0.000653087	0.023418	106.26	141.804	120.39	70.0552	52.3018	0	53.1177	53.2384
ENSBTAG00000010293	PARD3B	1.35448	2.17867	0.000656011	0.0234714	1.6245	2.46024	2.68363	4.1174	5.34125	0	7.49993	7.87269
ENSBTAG00000045708	MYPOP	1.87578	-0.206039	0.000660494	0.0235802	0.276368	0.397423	0.224328	0.8306	0.996379	0	1.36823	1.8534
ENSBTAG00000055304	NA	2.94874	-2.50913	0.000666452	0.0237411	0.0808882	0.0189249	0.0166169	0.0355971	0.245011	0	0.263511	0.425091
ENSBTAG00000021490	WDR4	-1.34863	5.26346	0.000676667	0.0240526	52.4695	61.3735	69.1513	20.4802	17.1835	0	28.3882	17.2927
ENSBTAG00000000080	GRWD1	-1.21386	6.52212	0.000692257	0.0245533	160.024	135.342	130.692	53.6449	48.4306	0	61.8034	54.3437
ENSBTAG00000052989	FZD8	2.29794	-0.951863	0.000697741	0.0246943	0.188739	0.0851622	0.116318	0.427166	0.408352	0	1.04391	1.19026
ENSBTAG00000014502	BRAT1	1.52855	2.09763	0.000699497	0.024703	3.5456	1.74109	1.3792	2.74098	3.60983	0	9.86139	6.9885
ENSBTAG00000020943	CTU2	-1.23551	6.05284	0.000702667	0.0247045	102.263	98.8827	107.686	36.5701	35.592	0	46.9151	34.1093
ENSBTAG00000004901	PIK3C2A	1.42109	3.92982	0.000704119	0.0247045	13.569	4.68392	7.05388	10.513	13.2143	142.242	24.77	31.2697
ENSBTAG00000009159	PLXNA1	1.91796	1.93746	0.000704911	0.0247045	1.34814	0.69076	1.86109	3.71397	2.22144	0	7.956	8.90991
ENSBTAG00000013117	CACNA2D3	1.89596	-1.05664	0.000706613	0.0247045	0.229183	0.141937	0.182786	0.296643	0.898375	0	0.800668	0.680146
ENSBTAG00000049864	PPP1R9B	1.77818	3.16992	0.000707761	0.0247045	7.0912	1.87357	2.15189	6.33629	6.33763	0	20.5944	18.653
ENSBTAG00000012394	CCDC85A	-4.20524	-2.44479	0.000708605	0.0247045	0.424663	0.0189249	0.357264	0.261046	0.0163341	0	0.0202701	0
ENSBTAG00000019916	CLMN	1.53026	2.29316	0.000711332	0.0247468	3.5456	3.00906	2.1602	2.42061	3.47916	0	14.412	8.14475
ENSBTAG00000002605	NA	-3.91644	-2.23891	0.00071881	0.0249538	1.09873	0.160862	0.124627	0.33224	0.0490023	0	0	0.0170037
ENSBTAG00000001562	NFE2	-1.0341	5.58849	0.000724043	0.0250609	70.1166	67.9973	66.0107	43.7489	35.8697	0	29.3207	26.5257
ENSBTAG00000003587	ELL	-1.17884	4.57244	0.00072496	0.0250609	24.2125	38.1432	38.4765	24.5383	9.55544	0	17.4019	14.8102
ENSBTAG00000020776	POLR2E	-1.58795	8.20128	0.000727593	0.0250623	404.347	633.2	501.399	153.163	151.629	0	215.41	99.9985
ENSBTAG00000050361	NA	-1.26215	4.31546	0.000730677	0.0250623	30.9195	41.474	22.7486	14.9152	12.1036	0	10.7837	10.8823
ENSBTAG00000019402	CFAP100	-1.89834	-0.0352998	0.000731094	0.0250623	1.87391	0.936784	2.00234	0.700077	0.245011	0	0.466212	0.391084
ENSBTAG00000044074	MLLT10	1.12925	5.90203	0.000731132	0.0250623	38.159	32.021	29.0214	74.6353	77.7013	0	84.6681	95.5605
ENSBTAG00000004017	PLEKHG2	1.73938	2.66094	0.000734119	0.0251121	6.10032	1.39098	1.50383	4.37845	6.28862	0	11.6654	12.8378
ENSBTAG00000007728	PES1	-1.48911	7.90005	0.000736707	0.0251318	473.142	337.356	403.542	120.556	103.084	0	179.451	109.946
ENSBTAG00000006720	GJA5	-2.51224	-1.04504	0.00073777	0.0251318	2.44013	0.700222	0.523433	0.427166	0.212343	0	0.0810803	0.102022
ENSBTAG00000015580	TLE3	1.29365	4.98041	0.000758564	0.0257565	26.8751	12.5945	12.2716	25.2858	29.1727	0	61.5095	54.5477
ENSBTAG00000015106	DSP	1.53669	6.80113	0.000759571	0.0257565	73.1095	28.3401	41.077	92.1966	84.0389	0	210.13	269.389
ENSBTAG00000018127	PPM1A	1.04376	4.85139	0.000761587	0.0257565	22.0623	16.9946	15.0217	25.0011	33.1419	0	44.6448	46.2839
ENSBTAG00000009736	CDC42BPG	1.37825	3.52427	0.000762408	0.0257565	8.95837	3.40649	4.82721	9.95533	12.6426	0	21.162	19.7072
ENSBTAG00000002177	PIKFYVE	1.45378	2.44491	0.000767462	0.0258738	3.45797	2.2426	1.79463	5.93286	6.07628	0	9.23302	9.57306
ENSBTAG00000008523	TFE3	1.35584	5.08168	0.000774985	0.0260059	30.6027	11.1184	13.1024	25.6893	32.0638	0	69.6784	56.044
ENSBTAG00000008001	NUCKS1	1.22296	7.35039	0.000775499	0.0260059	80.477	93.9528	77.385	206.048	264.433	0	260.663	214.875
ENSBTAG00000034529	HMGA1	1.48058	7.30126	0.000776153	0.0260059	123.88	56.3679	49.9089	110.612	127.798	0	370.294	294.979
ENSBTAG00000009438	EPHA5	2.70354	-1.47074	0.000786428	0.0262963	0.121332	0.151399	0.0332338	0.0949257	0.996379	0	0.881748	0.102022
ENSBTAG00000009175	RPS6KB2	-1.20243	6.03066	0.000790927	0.0263927	106.065	104.948	89.8726	40.0705	31.9658	0	47.5333	36.9149
ENSBTAG00000030932	IFI44L	-7.86845	-2.16467	0.00079606	0.0264229	0	0.842159	0.531741	0	0	0	0	0
ENSBTAG00000047606	NA	1.17735	3.21019	0.000796192	0.0264229	6.23513	5.52608	4.17085	8.02122	10.5518	0	16.3377	13.977
ENSBTAG00000037686	SRPX2	-1.33961	3.32462	0.00079668	0.0264229	18.1122	17.1365	11.6817	6.90585	4.39387	0	5.32089	6.37637
ENSBTAG00000007417	GDF11	3.79949	-2.22233	0.000800539	0.0264972	0.0404441	0	0	0.213583	0.196009	0	0.577697	0.340073
ENSBTAG00000027181	LAMA3	1.77329	-0.4116	0.000803571	0.0265117	0.471848	0.482586	0.332338	0.142389	1.37206	0	1.17566	1.15625
ENSBTAG00000011682	GLI2	2.18885	-0.0676345	0.000805745	0.0265117	0.411182	0.0662372	0.357264	0.640749	0.686032	0	1.77363	2.61856
ENSBTAG00000001828	SCRN2	-1.27408	5.53982	0.000805842	0.0265117	61.9334	80.2228	76.1553	24.2179	26.3469	0	32.0774	21.1355
ENSBTAG00000011829	NF1	2.05699	-0.254773	0.000816426	0.026806	0.337034	0.151399	0.265871	0.878063	0.849373	0	1.08445	2.22748
ENSBTAG00000020856	HFM1	2.41896	-0.958338	0.000819543	0.0268544	0.161776	0.0851622	0.0997015	0.723809	0.833039	0	0.435806	1.32628
ENSBTAG00000014814	BICRAL	1.30849	3.76086	0.000826859	0.0269358	11.567	5.30844	4.9103	11.2368	15.0927	0	23.3917	23.5841
ENSBTAG00000005076	SYVN1	1.31756	5.1619	0.000828527	0.0269358	23.9025	10.0207	18.8768	32.3578	33.4522	0	65.4216	65.7361
ENSBTAG00000025130	HIC1	3.07916	-2.07069	0.000828717	0.0269358	0.0202221	0.0378498	0.0332338	0.201717	0.147007	0	0.658777	0.408088
ENSBTAG00000053699	NA	-1.18147	3.7623	0.000829082	0.0269358	24.3271	16.3511	19.2341	11.4504	7.21967	0	8.9087	7.54962
ENSBTAG00000053631	TEX46	4.70742	-2.45356	0.000830264	0.0269358	0	0	0.0166169	0.142389	0.114339	0	0.0709452	1.42831
ENSBTAG00000001257	AGTPBP1	1.26027	2.35662	0.000832711	0.0269503	3.70064	2.07228	3.15721	3.83263	5.37392	0	9.21275	8.43381
ENSBTAG00000045249	NA	2.34174	-0.647357	0.000834008	0.0269503	0.134814	0.141937	0.182786	1.11538	1.71508	0	0.476347	1.00322
ENSBTAG00000017706	SLC39A3	-1.03488	5.73816	0.000840663	0.0271118	78.6436	80.4782	71.0622	44.9829	33.8932	0	31.3173	36.6939
ENSBTAG00000014598	BPTF	1.14792	5.4199	0.000846834	0.027257	27.4076	22.0759	20.7628	53.2889	54.7355	0	55.0738	74.7311
ENSBTAG00000014605	ETV6	1.14087	3.83261	0.000853285	0.0274107	11.7962	6.72781	7.60224	11.3199	17.9185	0	26.5133	18.0579
ENSBTAG00000010602	DDX56	-1.20132	6.67233	0.000867099	0.0277486	147.217	158.591	166.817	60.1473	55.4542	0	73.8236	55.1428
ENSBTAG00000000811	DDX49	-1.30439	5.39495	0.000867197	0.0277486	66.2609	70.5332	62.5544	19.8157	22.3614	0	29.8071	18.653
ENSBTAG00000008222	EEF2KMT	-1.05852	5.52832	0.000869783	0.027777	62.0884	69.199	67.4564	39.9993	28.748	0	34.9456	23.159
ENSBTAG00000006601	KSR1	1.28473	4.58504	0.000873903	0.0278542	20.9433	9.97344	10.7345	18.2851	20.6463	284.483	48.1718	36.5238
ENSBTAG00000016824	WDR46	-1.24646	6.38303	0.000878019	0.0279309	127.965	136.789	127.252	40.3197	48.2346	0	56.2089	42.6962
ENSBTAG00000000211	SHROOM2	1.78067	2.54711	0.000883055	0.0280366	3.77478	1.07872	1.74478	4.92427	4.03452	0	13.3884	11.8005
ENSBTAG00000007484	ACADS	-1.19414	6.47179	0.000886518	0.028092	135.548	126.92	147.035	53.6212	46.5522	0	66.1818	47.4402
ENSBTAG00000004969	LRRC14	-1.38712	5.01124	0.000889156	0.0281211	56.5746	44.3695	54.7444	15.0932	11.8912	0	23.0065	16.7826
ENSBTAG00000000152	RANBP2	1.18225	5.98749	0.000891393	0.0281304	49.6856	27.7345	27.5592	59.4828	71.0043	142.242	80.7256	121.355
ENSBTAG00000019094	NLE1	-1.166	6.42687	0.000892891	0.0281304	123.705	137.206	133.592	49.6224	48.2999	0	56.0771	53.2554
ENSBTAG00000002434	WDR18	-1.2618	7.35437	0.000897552	0.0282228	249.459	285.908	240.438	103.552	90.2458	0	125.695	76.6185
ENSBTAG00000014752	AKAP11	1.28425	4.27092	0.000902969	0.0283387	11.1221	9.15966	9.38856	18.7241	15.7461	0	32.797	38.5643
ENSBTAG00000001728	IGSF10	1.69387	1.01168	0.000905567	0.0283658	1.20658	0.387961	0.80592	1.73239	4.34487	0	2.02701	3.50275
ENSBTAG00000047793	TSSC4	-1.08192	5.38279	0.000912724	0.0284926	62.1356	66.1142	56.0156	31.0526	25.4485	0	27.4862	24.8763
ENSBTAG00000015609	PREX1	2.1872	0.970033	0.0009131	0.0284926	1.30095	0.264949	0.265871	1.23403	1.19239	0	6.32426	3.04365
ENSBTAG00000050863	NA	2.60043	-1.98705	0.000920492	0.0286254	0.0943696	0.0946246	0.0166169	0.08306	0.212343	0	0.557427	0.561121
ENSBTAG00000001349	KIF1C	1.45982	4.97716	0.00092086	0.0286254	29.2074	9.61386	12.0057	21.4295	23.1617	0	70.2966	55.5849
ENSBTAG00000038866	UBE2I	1.40884	3.91635	0.000928095	0.0287565	9.38303	7.82546	3.39816	13.8592	15.5174	0	25.743	28.2771
ENSBTAG00000009928	MLST8	-1.11096	6.3225	0.000928594	0.0287565	107.312	125.794	124.403	61.5475	41.9459	0	61.8845	44.8216
ENSBTAG00000021008	ZNF219	1.52498	1.5959	0.000931243	0.028784	2.41316	1.29636	1.52876	1.61374	2.54812	0	9.09113	4.62499
ENSBTAG00000030180	SHANK3	1.43081	2.92531	0.000934428	0.028828	4.49604	2.44132	3.83851	6.78719	6.04361	0	15.8208	13.7049
ENSBTAG00000053952	NA	2.13097	-0.75622	0.000939469	0.0289289	0.471848	0.141937	0.0997015	0.261046	0.539025	0	1.04391	1.42831
ENSBTAG00000011726	CRYL1	-1.13004	7.83723	0.000941522	0.0289377	293.887	377.145	350.858	204.268	133.744	0	166.813	142.151
ENSBTAG00000018322	SEC24A	1.13032	5.06254	0.000950008	0.0291383	33.6899	15.0075	18.0127	23.684	36.4414	142.242	47.0772	55.67
ENSBTAG00000001026	BCO1	-2.39115	-0.60133	0.000952697	0.0291383	1.0111	0.387961	0.855771	1.50695	0.0653364	0	0.14189	0.391084
ENSBTAG00000020304	MTG1	-1.03503	6.67534	0.000954325	0.0291383	125.046	163.805	147.492	93.7985	65.8917	0	76.6411	55.84
ENSBTAG00000012656	OVOL1	1.03925	3.28958	0.000955178	0.0291383	7.11142	6.26415	6.68	6.81092	13.2796	0	15.9323	12.4127
ENSBTAG00000008544	SALL1	1.77411	1.20213	0.000970479	0.0295376	1.27399	0.482586	0.80592	2.20702	1.82942	0	3.88172	5.50918
ENSBTAG00000012505	ARHGEF17	1.71115	0.419037	0.000971881	0.0295376	0.815623	0.747535	0.240945	0.866197	1.22506	0	2.75673	2.58456
ENSBTAG00000020726	ARHGEF7	1.22974	4.36672	0.000975936	0.0295636	13.9128	9.94505	8.95652	19.8157	20.0746	0	41.9388	30.1815
ENSBTAG00000005161	ATP8B2	1.6351	2.96784	0.000976351	0.0295636	6.1475	1.54238	2.98274	5.56502	6.14162	0	12.6688	19.6052
ENSBTAG00000014469	NBEAL1	1.53759	4.56627	0.000983668	0.0297301	9.46392	12.0363	8.76542	34.1851	50.26	0	15.3748	43.4443
ENSBTAG00000007304	CLK3	-1.16155	6.77227	0.000987558	0.0297926	136.742	191.823	172.434	70.3993	66.2347	0	72.3135	63.1176
ENSBTAG00000021992	CAVIN4	1.45434	1.00879	0.000996179	0.0299973	1.85369	0.65291	1.01363	1.10351	3.57717	0	2.46281	3.29871
ENSBTAG00000003968	UBP1	1.27701	4.85053	0.000999424	0.0300397	25.2102	12.3201	15.9938	17.9647	20.2216	0	62.1784	48.2224
ENSBTAG00000024839	NA	2.92056	-1.89035	0.00101315	0.0303963	0.0202221	0.0567748	0.0415423	0.24918	0.228677	0	0.800668	0.340073
ENSBTAG00000001024	ARID1A	0.987891	6.37158	0.00101539	0.0304077	63.9354	50.5012	42.0491	74.8727	120.497	0	107.219	129.177
ENSBTAG00000018635	ATP1A3	1.81647	0.763472	0.00102365	0.0305992	0.310071	0.57721	0.963781	1.45948	1.42107	0	4.08442	2.90762
ENSBTAG00000011204	NINJ1	-1.16832	3.84757	0.00102609	0.0306162	15.8271	26.9396	20.4887	12.3878	8.6244	0	8.83775	7.85569
ENSBTAG00000020814	C2CD4B	-1.53233	0.683565	0.00103445	0.0307647	1.67169	2.55486	2.63378	1.91038	1.14339	0	0.608102	0.527113
ENSBTAG00000020485	ARRB1	-1.33489	8.17903	0.00103902	0.0307647	445.182	507.557	469.353	191.299	152.626	0	225.768	142.015
ENSBTAG00000004403	CD320	-1.09269	7.07093	0.00103985	0.0307647	137.948	247.604	180.227	141.712	99.0663	0	92.2085	65.4301
ENSBTAG00000011731	PNMT	-1.97438	-0.61047	0.00103985	0.0307647	0.768438	1.70324	0.747761	0.66448	0.294014	0	0.152026	0.272058
ENSBTAG00000011713	NA	-1.72203	-0.0774363	0.00104048	0.0307647	1.55036	1.41937	1.62846	0.640749	0.310348	0	0.435806	0.442095
ENSBTAG00000020378	DLG1	1.305	4.46497	0.0010446	0.0308089	17.8021	7.41857	11.5903	16.9086	17.7388	0	38.9895	44.7706
ENSBTAG00000003675	ADGRL1	1.60853	1.8609	0.0010473	0.0308089	2.44687	0.955709	1.08841	3.92755	4.06719	0	6.61818	6.39337
ENSBTAG00000003381	TENT4A	1.17141	4.43652	0.00104763	0.0308089	20.1681	11.8375	11.5321	13.1828	22.541	0	48.9826	28.7532
ENSBTAG00000002966	DNAJC13	1.06093	5.69423	0.00105015	0.0308276	44.111	22.7667	29.5033	44.7575	64.34	142.242	63.9318	86.8887
ENSBTAG00000006440	IGDCC4	2.50421	-1.55952	0.001061	0.0310903	0.0674068	0.0567748	0.257562	0.08306	0.228677	0	0.780398	0.731157
ENSBTAG00000052473	NA	-2.74724	2.63506	0.00106516	0.0311283	0.505551	27.6872	7.02065	13.3489	2.41745	0	1.46958	0.680146
ENSBTAG00000012035	EXOC3L1	-1.64198	0.0917752	0.0010661	0.0311283	1.71213	1.94927	1.40413	0.783137	0.506357	0	0.425671	0.476102
ENSBTAG00000051559	NA	2.11683	-0.26303	0.00108629	0.0316612	0.181998	0.160862	0.423731	0.58142	2.12343	0	0.405401	1.8704
ENSBTAG00000012987	ULK1	1.12729	4.5513	0.00110036	0.0319686	22.9318	12.7365	12.6538	14.1914	22.6554	0	41.807	37.7651
ENSBTAG00000006572	CARD9	-1.53336	1.06498	0.00110075	0.0319686	1.99524	4.00262	2.53408	2.9427	1.3394	0	0.527022	1.12224
ENSBTAG00000004664	COQ4	-1.05129	6.36943	0.00111094	0.0322073	105.964	147.151	104.279	71.5977	61.6775	0	50.6346	45.9099
ENSBTAG00000053899	NA	1.47199	0.436635	0.001143	0.0330783	0.721253	0.435273	0.764378	1.11538	1.71508	0	2.52362	2.07445
ENSBTAG00000016221	AMOT	1.28646	5.16868	0.00116086	0.0335357	21.9679	14.8845	17.5225	45.6237	46.9932	0	37.4287	80.5803
ENSBTAG00000009183	SHISA5	-1.47735	8.09013	0.00116659	0.033642	387.38	517.152	487.283	139.268	146.745	0	209.015	100.543
ENSBTAG00000002810	ZNF777	1.6287	3.28434	0.00117028	0.0336888	7.41475	3.151	2.15189	7.91443	8.41206	0	27.4153	14.4191
ENSBTAG00000015905	ARHGAP32	1.4167	2.90666	0.0011746	0.033728	4.60389	2.66841	3.24861	7.86697	6.3703	0	14.564	13.3139
ENSBTAG00000006411	THAP11	-1.0922	6.30029	0.00117577	0.033728	119.789	118.356	115.363	51.1412	50.4723	0	53.4116	45.0937
ENSBTAG00000006744	TMEM131	1.3253	4.31735	0.00118508	0.0339357	14.4992	8.09041	7.1702	19.0326	17.5918	0	35.1787	38.3602
ENSBTAG00000005312	MED26	1.33167	3.20658	0.00118838	0.0339707	8.31126	2.95229	4.0296	6.96517	9.57178	0	16.5911	16.2385
ENSBTAG00000012744	UBE2M	1.06297	5.92035	0.00119471	0.0340919	40.1947	39.1746	26.9028	57.3707	65.6957	0	111.08	88.1129
ENSBTAG00000007118	SMURF1	1.31941	4.53659	0.00120132	0.0342208	16.7236	8.93256	8.99806	22.5567	19.9929	0	44.057	41.761
ENSBTAG00000013769	NECTIN3	1.14572	2.90188	0.00121025	0.0343704	4.07811	3.89853	4.51149	7.42794	10.5355	0	10.7431	11.1204
ENSBTAG00000050091	GCNT4	1.23792	2.71374	0.00121481	0.0343704	5.77677	2.46024	4.77736	3.48852	7.46468	0	11.6046	10.3042
ENSBTAG00000002673	FIGNL2	1.56623	0.642984	0.00121625	0.0343704	1.08525	0.53936	0.614826	1.11538	1.61707	0	3.9932	1.8704
ENSBTAG00000034963	MKS1	-1.12019	4.66531	0.00121661	0.0343704	36.3188	36.9509	40.1298	17.9766	13.0673	0	17.3208	15.7794
ENSBTAG00000054662	FBXL17	1.2629	3.5705	0.00121708	0.0343704	8.37193	4.95833	8.76542	7.57033	8.75507	0	24.8308	19.8433
ENSBTAG00000010068	REEP2	1.62128	0.374299	0.00122943	0.0346594	1.08525	0.387961	0.382189	0.842466	1.91109	0	2.76686	1.56434
ENSBTAG00000005311	POLR3H	-1.17276	4.48859	0.00124998	0.0351059	31.7014	40.7454	29.2873	15.5797	15.158	0	13.6114	10.9333
ENSBTAG00000052725	bta-mir-11997	1.73512	-0.578551	0.00125074	0.0351059	0.525773	0.179787	0.290796	0.296643	0.80037	0	1.2162	1.24127
ENSBTAG00000052025	EFNB3	2.99781	-1.48964	0.00125171	0.0351059	0.107851	0.00946246	0.0249254	0.771271	0.35935	0	0.800668	0.663142
ENSBTAG00000011753	RCC1L	-1.13535	6.10793	0.00125472	0.03513	117.584	93.2053	101.745	44.9948	40.2309	0	51.9116	34.8575
ENSBTAG00000023417	RUVBL2	-1.13264	7.9435	0.00125867	0.0351524	357.647	397.338	369.136	198.324	164.109	0	162.039	153.356
ENSBTAG00000014922	SHB	1.41808	4.61923	0.00126054	0.0351524	19.4604	6.4534	12.4378	18.1664	17.2978	0	55.844	43.1383
ENSBTAG00000004080	TIAL1	1.06773	4.34921	0.00126197	0.0351524	11.6681	13.5502	10.2277	21.1803	30.7898	0	26.3308	29.6884
ENSBTAG00000006517	DRG2	-1.18971	6.39765	0.00126685	0.0352284	123.098	135.644	131.199	48.0205	45.4414	0	65.3811	41.6589
ENSBTAG00000000662	TCF20	1.61446	3.18837	0.00127046	0.0352689	6.39017	3.12261	1.89433	7.8907	6.92565	0	16.0742	21.5096
ENSBTAG00000009995	CPEB4	1.12695	3.10736	0.00127779	0.035412	5.99247	4.76908	4.66935	7.36861	11.7605	0	9.55734	16.2555
ENSBTAG00000003914	MVB12A	-1.16571	7.81171	0.00128048	0.0354266	307.429	391.415	333.543	162.893	137.827	142.242	145.853	115.863
ENSBTAG00000007930	NCOA6	1.09696	4.59056	0.00128442	0.0354757	25.4124	11.7713	14.2989	14.9864	26.3306	0	37.3679	39.6355
ENSBTAG00000033449	NA	1.66823	-0.343773	0.00129729	0.0357706	0.411182	0.179787	0.465274	0.533957	1.55174	0	0.962828	1.29228
ENSBTAG00000021396	HEG1	1.41777	0.892874	0.00130414	0.0358988	1.42228	0.842159	0.722836	1.29336	1.81308	0	3.61821	3.16268
ENSBTAG00000004436	PPT2	-0.991279	7.03544	0.00133233	0.0365887	174.927	201.853	183.052	117.506	93.7413	0	83.462	85.6134
ENSBTAG00000023730	TUBB3	-1.10865	6.79936	0.00133431	0.0365887	158.022	151.059	192.623	82.3837	63.899	0	86.8167	59.1557
ENSBTAG00000039935	KCNC3	1.75934	0.960883	0.00133591	0.0365887	0.856067	0.775922	0.531741	1.98157	1.17605	0	4.05401	4.16589
ENSBTAG00000015015	HINFP	-1.15351	7.02041	0.00134304	0.0367225	188.409	194.302	215.098	79.2036	73.4871	0	96.2017	73.0987
ENSBTAG00000019138	KIF3C	1.1585	3.18081	0.00135593	0.0370131	5.55432	5.18543	4.2207	9.30272	10.9765	0	14.3005	14.045
ENSBTAG00000002248	SAC3D1	-1.05045	4.37995	0.0013591	0.0370379	27.8727	33.0618	28.6309	17.5969	13.1326	0	13.7938	12.0726
ENSBTAG00000000031	TRPV4	1.51145	2.33391	0.00136402	0.0371099	3.61301	2.00604	1.86109	3.7733	2.98914	0	12.0911	8.70587
ENSBTAG00000052249	NA	-1.18224	2.67332	0.00138211	0.0375397	9.15385	10.4749	8.00104	5.80233	4.39387	0	3.08105	3.60477
ENSBTAG00000049618	NA	1.26677	1.35785	0.00139569	0.0378127	1.87391	1.46668	1.32104	1.68493	3.18515	0	5.39184	2.89062
ENSBTAG00000009964	DNASE1L2	-1.48315	0.370599	0.0014043	0.0378127	1.96828	1.20173	2.32637	1.48321	0.522691	0	0.699317	0.646139
ENSBTAG00000016829	ZBTB22	2.01319	-0.151821	0.00140521	0.0378127	0.384219	0.0851622	0.348955	0.901794	1.20872	0	2.07768	1.15625
ENSBTAG00000012657	ZSWIM8	1.43759	3.62687	0.0014094	0.0378127	9.30888	4.70284	3.05751	11.4385	12.2016	0	25.5606	19.9793
ENSBTAG00000048365	WNT7B	3.57043	-2.33732	0.00140958	0.0378127	0.0606662	0	0	0.0593286	0.0816705	0	0.638507	0.391084
ENSBTAG00000005845	MPI	-0.984412	6.1717	0.00141011	0.0378127	83.3081	114.004	102.601	69.0347	53.8535	0	49.5907	38.6323
ENSBTAG00000004907	MINK1	1.22658	4.91119	0.00141052	0.0378127	22.7094	11.336	14.9137	26.7572	25.0402	0	58.3879	52.6433
ENSBTAG00000016651	ISL2	-1.8038	0.321177	0.00141066	0.0378127	0.633624	1.95873	2.18512	2.26635	0.457355	0	0.314186	0.748161
ENSBTAG00000016963	ADAMTS6	1.96254	-1.06758	0.00141558	0.037842	0.0808882	0.264949	0.166169	0.308509	0.882041	0	0.922288	0.578124
ENSBTAG00000019153	JMJD6	-1.03971	7.15727	0.00141841	0.037842	193.876	248.74	178.848	123.166	106.123	0	86.8066	87.7559
ENSBTAG00000003457	ATF5	1.63418	-0.0511384	0.0014187	0.037842	0.431404	0.416348	0.307413	0.984854	1.76408	0	1.17566	1.58134
ENSBTAG00000008188	MOSMO	1.45213	1.56375	0.00143743	0.0382792	1.51665	1.52346	0.955473	3.72583	4.01819	0	3.67902	5.66222
ENSBTAG00000018488	AFF1	1.12699	5.71536	0.00144026	0.0382922	43.5516	26.1069	29.4535	39.406	39.7082	0	97.6105	94.3873
ENSBTAG00000016037	BCKDHA	-1.09685	7.16882	0.00144273	0.0382957	195.217	224.98	231.299	100.764	93.0716	0	101.817	81.9066
ENSBTAG00000007986	NSD2	1.28391	3.93789	0.00145283	0.0385013	12.686	5.74371	5.67468	13.61	15.7951	0	29.5335	24.5023
ENSBTAG00000046413	GRID2	1.25966	1.1295	0.00145607	0.0385245	1.36836	1.09765	1.50383	1.45948	2.38478	0	4.24658	3.12867
ENSBTAG00000003907	TSPAN14	1.27669	5.27598	0.00146542	0.0387093	32.3822	13.5313	18.046	30.9576	30.3487	0	83.5938	64.2568
ENSBTAG00000054671	NA	-3.11129	-2.5429	0.00147724	0.0389587	0.337034	0.170324	0.199403	0.237314	0	0	0.0405401	0.0340073
ENSBTAG00000048862	TBX1	1.59542	0.73447	0.00148407	0.0390757	0.78866	0.473123	0.764378	2.26635	1.92742	0	2.87835	2.83961
ENSBTAG00000048966	FBXO46	1.60859	1.21559	0.00149275	0.039241	1.48295	1.09765	0.506816	1.81545	1.73141	0	5.23981	4.26792
ENSBTAG00000015505	FADS2	1.24937	6.06749	0.00151014	0.0396344	49.4834	25.4162	27.8416	66.0564	59.3417	0	130.884	115.88
ENSBTAG00000008434	GCAT	-1.07253	5.05311	0.00152973	0.0400843	41.5294	49.6779	53.5979	27.0657	22.296	0	24.2329	15.2693
ENSBTAG00000008507	SPHK1	-1.62217	1.41432	0.0015358	0.040179	5.66217	2.32777	5.18448	1.64933	0.963711	0	1.62161	1.02022
ENSBTAG00000052295	NA	2.04309	-0.469376	0.00153829	0.04018	0.599921	0.160862	0.166169	0.320374	0.424686	0	1.75336	1.46231
ENSBTAG00000051685	C25H7orf50	-1.25229	5.75661	0.0015457	0.0402267	66.1935	113.493	80.8496	31.8001	33.0765	0	38.9895	22.0367
ENSBTAG00000000414	FUT6	2.09993	-0.465189	0.00154694	0.0402267	0.128073	0.123012	0.606517	0.379703	1.02905	0	0.648642	2.02343
ENSBTAG00000005501	COBLL1	1.20161	6.52109	0.00154746	0.0402267	44.8862	49.0061	50.5736	90.7371	71.478	0	163.265	183.367
ENSBTAG00000001663	PDF	-1.09093	4.20025	0.0015536	0.0403173	18.9481	32.8821	23.9948	19.4479	14.1617	0	10.4999	9.04594
ENSBTAG00000015087	KLHL35	-1.30062	3.22503	0.00155588	0.0403173	8.80333	18.4329	9.6295	13.2303	7.51368	0	3.37497	4.42095
ENSBTAG00000013380	CEP192	1.1792	2.86845	0.0015649	0.0404868	5.60825	3.50111	3.12398	6.6448	11.3522	0	8.80735	12.0896
ENSBTAG00000014122	FOXRED1	-1.18684	5.84897	0.00157453	0.0406085	92.3002	81.2447	93.0381	28.9405	30.8714	0	42.9219	29.8584
ENSBTAG00000009770	GPD2	1.29986	4.75641	0.00157457	0.0406085	20.7748	8.09041	22.8316	15.1407	21.5283	142.242	55.7832	40.9788
ENSBTAG00000012485	SPOUT1	-1.02999	6.21386	0.00158685	0.0408607	101.414	115.196	110.021	53.2177	44.8534	0	48.7191	50.3818
ENSBTAG00000013773	PKP4	1.03083	3.89532	0.0015906	0.0408929	10.8121	8.53514	8.65741	13.0167	16.3504	0	25.1957	21.8327
ENSBTAG00000019197	TASOR2	1.30277	3.33566	0.00160439	0.0411827	8.01467	2.75358	5.79099	7.71271	10.4865	0	13.8343	21.5606
ENSBTAG00000039046	CD24	1.42726	3.42989	0.00161059	0.0412772	5.27796	5.20435	4.48657	13.8592	26.4122	0	8.86816	15.6264
ENSBTAG00000002772	GAL3ST3	-1.10171	3.27798	0.00162725	0.0416388	12.5309	15.0359	12.8532	9.81295	7.03999	0	4.33779	6.24034
ENSBTAG00000031252	CD82	-1.56127	0.493082	0.00164286	0.0418648	1.38858	1.98712	3.36492	1.35269	0.816705	0	0.506752	0.663142
ENSBTAG00000003264	NR1H2	-1.24743	7.95059	0.00164512	0.0418648	453.291	330.42	403.018	158.419	124.466	0	182.694	152.081
ENSBTAG00000049742	NA	3.31404	-1.78493	0.00164627	0.0418648	0.10111	0	0	0.118657	0.228677	0	0.760128	0.680146
ENSBTAG00000049783	NA	1.31121	0.813455	0.00164757	0.0418648	0.896511	0.738072	1.47891	1.13911	2.48278	0	2.92902	2.51654
ENSBTAG00000001353	PMPCA	-1.27753	7.58124	0.00165044	0.0418648	315.599	270.201	337.647	102.852	90.4092	0	149.299	105.627
ENSBTAG00000048067	EPOP	1.56088	2.23708	0.00165145	0.0418648	2.97938	1.86411	1.33766	4.02248	3.00547	0	11.7161	7.99172
ENSBTAG00000013869	SH3BP4	1.34584	6.45333	0.00165635	0.0419242	115.65	30.1474	30.6084	62.1289	94.8357	0	184.235	122.783
ENSBTAG00000021121	PPIL2	-1.16055	5.17356	0.00166659	0.0420482	60.2078	47.3218	57.4862	19.97	18.1962	0	24.8612	22.0367
ENSBTAG00000052504	KLF2	1.27157	1.24005	0.00166714	0.0420482	1.11221	1.65593	1.24627	1.82732	2.9238	0	4.82428	2.82261
ENSBTAG00000027407	TNFRSF6B	-1.0867	3.1035	0.00166897	0.0420482	9.34259	11.1657	11.6152	12.2573	6.69698	0	4.30739	4.71001
ENSBTAG00000048724	NA	-3.53977	-1.42565	0.00167438	0.0421198	0.29659	0.69076	0.116318	0.99672	0	0	0.0304051	0.221047
ENSBTAG00000009714	ARHGAP33	1.41561	2.07987	0.00168559	0.0423366	1.9548	1.37206	2.5507	4.69882	4.01819	0	7.12493	8.02572
ENSBTAG00000008987	SOCS5	1.20642	2.35839	0.00169148	0.0424192	3.70064	2.0912	2.8498	4.44964	7.51368	0	5.69589	9.55605
ENSBTAG00000010111	TCF7L1	0.98636	5.3642	0.00171007	0.0427843	23.7205	24.962	26.5538	40.2841	50.7173	0	74.9182	49.2936
ENSBTAG00000012253	AGO1	0.931804	4.71515	0.00171127	0.0427843	22.042	15.8118	16.8579	20.7531	34.8079	0	32.4017	42.084
ENSBTAG00000047713	LMNTD2	-1.10375	4.37708	0.00172885	0.0431579	31.7823	30.0339	29.9852	16.173	11.5482	0	16.2465	10.0832
ENSBTAG00000019219	SH2B1	1.31003	2.40644	0.00173779	0.0431581	4.87351	2.22368	1.77801	4.03434	6.01095	0	9.55734	8.56984
ENSBTAG00000025029	MAN2A1	1.24386	4.09029	0.00173839	0.0431581	14.8565	6.40609	8.27522	13.1235	14.0473	0	32.6652	30.1985
ENSBTAG00000018913	DALRD3	-1.16964	5.4036	0.00174451	0.0431581	79.9378	62.0454	51.8614	25.096	20.3523	0	25.3275	30.3345
ENSBTAG00000006905	KLHDC4	-1.10646	5.37476	0.0017459	0.0431581	70.3458	59.3107	57.0874	25.0723	23.2924	0	29.9693	23.6861
ENSBTAG00000016891	TCP11	-1.5078	-0.0127858	0.00174616	0.0431581	1.33466	1.27743	1.68662	1.03232	0.571693	0	0.364861	0.476102
ENSBTAG00000008936	ABCC2	1.05804	4.38702	0.00174924	0.0431581	18.274	9.91666	10.9339	17.8223	32.8969	0	23.3207	33.8713
ENSBTAG00000008192	PLPPR2	1.43646	1.02262	0.0017493	0.0431581	2.19072	0.832697	1.01363	0.91366	2.0581	0	3.84118	3.31571
ENSBTAG00000019216	TUFM	-1.20417	8.41305	0.00174997	0.0431581	483.3	636.985	478.268	267.524	237.449	0	203.511	216.525
ENSBTAG00000013099	ALDOC	-0.966402	5.7329	0.0017696	0.0435586	64.6027	85.588	65.5537	54.8433	30.5938	0	29.6348	44.8896
ENSBTAG00000025516	GNL1	-1.18542	7.66764	0.00177393	0.0435586	353.643	289.655	310.462	133.916	105.257	0	158.735	119.111
ENSBTAG00000011064	ADCK5	-1.12481	6.30964	0.0017742	0.0435586	123.705	112.925	125.242	42.5267	46.2745	0	56.8981	45.1107
ENSBTAG00000005154	APCDD1	1.67277	0.137708	0.00177921	0.043616	0.424663	0.387961	0.465274	1.12724	0.996379	0	2.63511	1.54733
ENSBTAG00000017082	POR	-1.34232	7.24684	0.00178905	0.0437914	248.832	212.48	281.341	71.1706	67.1004	0	125.745	69.0008
ENSBTAG00000047357	RNF208	1.67629	0.630251	0.00179673	0.0438357	0.923474	0.492048	0.390497	1.50695	1.71508	0	3.83104	1.83639
ENSBTAG00000010504	TBRG4	-1.28889	7.80653	0.00180417	0.0438357	460.867	292.664	331.931	131.887	100.438	0	154.265	150.312
ENSBTAG00000050462	NA	-1.16504	2.6879	0.00180516	0.0438357	9.39651	10.579	8.52448	5.17345	3.5445	0	3.67902	4.06387
ENSBTAG00000014453	PLK1	-1.1256	7.38386	0.00180584	0.0438357	293.408	229.105	246.171	107.124	99.1969	0	116.654	104.657
ENSBTAG00000019045	COMMD9	-1.14611	6.48974	0.00180845	0.0438357	102.499	166.312	135.76	69.7467	56.0913	0	72.0905	36.5919
ENSBTAG00000012781	TP53BP2	1.34618	3.96367	0.00180846	0.0438357	14.5262	4.95833	5.36726	12.5895	15.3704	0	30.6889	25.9306
ENSBTAG00000008153	CAMSAP2	1.0373	3.73174	0.00180962	0.0438357	9.23474	7.65513	7.0705	12.5658	15.403	0	21.1822	20.0643
ENSBTAG00000005761	DEDD2	-1.25216	5.27253	0.0018145	0.043889	49.4429	64.922	66.9495	20.5989	22.9657	0	28.7024	14.8442
ENSBTAG00000014766	SRSF1	1.10329	7.66823	0.0018397	0.0443154	148.497	100.33	97.5247	188.178	251.692	0	329.612	351.414
ENSBTAG00000006965	NLRP8	-1.81272	0.989854	0.00183989	0.0443154	4.19271	1.40991	1.00532	4.68696	1.06172	0	0.638507	0.714153
ENSBTAG00000037882	ZNF584	-1.45029	3.19896	0.00184041	0.0443154	15.1935	12.3107	17.6472	3.60718	4.27953	0	6.17224	3.58777
ENSBTAG00000001071	WRAP53	-0.980699	6.29801	0.00184297	0.0443154	129.947	108.79	99.984	63.9206	51.6321	0	52.692	51.4701
ENSBTAG00000051325	NA	1.84121	-0.149506	0.00185904	0.044636	0.822363	0.227099	0.332338	0.367837	0.571693	0	1.81417	2.02343
ENSBTAG00000018583	NA	-3.62654	-2.48236	0.00186497	0.0447128	0.283109	0.274411	0.174478	0.213583	0	0	0.0810803	0
ENSBTAG00000011125	MYO9B	1.08268	4.85592	0.00186959	0.044758	24.2934	13.749	14.1078	25.6893	28.405	0	50.3711	47.1681
ENSBTAG00000008607	ARID3A	1.11604	4.95439	0.00189092	0.0451521	21.7657	12.1687	17.4561	38.3856	39.3162	0	46.5299	46.607
ENSBTAG00000018658	TNRC6C	1.36403	2.95262	0.00189158	0.0451521	8.42585	2.83874	3.38985	4.87681	6.63164	0	16.2465	12.0386
ENSBTAG00000014849	GPATCH3	-1.17179	4.36264	0.00189917	0.045239	29.9152	28.747	35.3442	12.2691	9.86579	0	14.6046	12.0726
ENSBTAG00000001888	MED13L	1.32655	5.58074	0.00190212	0.045239	37.7209	13.2569	20.8459	42.0046	36.9314	0	91.6815	95.3055
ENSBTAG00000015049	ECSIT	-1.02275	6.32468	0.00190625	0.045239	119.074	118.867	115.296	55.4959	47.0258	0	53.9893	55.5509
ENSBTAG00000039599	HOXB4	1.1401	2.41679	0.00190731	0.045239	3.06027	3.42541	2.52577	5.03106	8.29772	0	8.55397	6.42738
ENSBTAG00000000809	IRX1	2.33275	-1.35265	0.00190905	0.045239	0.242665	0.0473123	0.182786	0.0593286	0.424686	0	1.26688	0.357077
ENSBTAG00000007220	CASKIN2	1.18735	3.49551	0.00191198	0.0452428	7.81919	5.73425	4.46164	13.1828	14.5537	0	15.5573	18.67
ENSBTAG00000001530	FGF8	-3.75063	-1.9897	0.00193673	0.0457622	0.49207	0.302799	0.149552	0.403434	0	0	0.222971	0
ENSBTAG00000010772	TPGS1	-1.30571	4.32236	0.0019444	0.0458773	25.2169	42.846	29.3538	11.4504	15.0437	0	10.0844	8.21276
ENSBTAG00000021052	GNB1L	-1.05646	5.33271	0.00194776	0.0458902	42.3382	72.0567	61.1752	32.607	26.1182	0	28.6112	21.1185
ENSBTAG00000016804	LYST	1.25353	1.95764	0.00195163	0.0459017	2.3188	1.70324	2.38453	3.29867	4.68788	0	4.13509	8.60385
ENSBTAG00000022238	B4GAT1	-0.911155	6.24737	0.00195386	0.0459017	98.2589	102.734	111.558	70.9807	54.4252	0	50.9792	49.9907
ENSBTAG00000018941	CPXM2	1.46007	1.14186	0.00196517	0.0461011	2.33228	1.14496	0.581592	1.23403	2.89113	0	3.03038	4.1829
ENSBTAG00000021550	MAMDC4	3.20592	-1.97493	0.00197344	0.0462288	0.0741475	0	0.00830846	0.16612	0.245011	0	0.780398	0.323069
ENSBTAG00000003058	ADRM1	-1.26666	8.37784	0.00197662	0.046237	405.715	656.354	524.97	252.847	216.476	0	254.359	154.376
ENSBTAG00000021514	DNPEP	-1.13417	7.85127	0.00197951	0.0462384	281.518	412.724	365.389	177.665	146.99	0	172.133	129.432
ENSBTAG00000003040	RALGAPB	1.49045	3.07149	0.00198751	0.0463592	8.08208	2.67788	2.92458	5.60062	5.91294	0	13.2769	20.3364
ENSBTAG00000003635	SLC35C2	-0.984916	5.50224	0.00199664	0.0464429	66.5171	56.2543	72.0011	36.404	27.9803	0	32.3004	28.2601
ENSBTAG00000009638	PRMT7	-1.20811	6.65117	0.00199714	0.0464429	168.564	137.65	164.989	50.5361	46.1438	0	78.0803	57.5064
ENSBTAG00000037508	EBF1	-1.74211	-0.172642	0.00199962	0.0464429	0.59318	1.43829	0.938856	1.95784	0.44102	0	0.273646	0.391084
ENSBTAG00000017999	TNRC6A	1.02971	4.48433	0.0020074	0.0465118	19.3795	12.0457	10.4188	19.8157	32.7172	0	26.9795	35.9797
ENSBTAG00000046979	LGMN	-0.906136	6.8097	0.00200828	0.0465118	169.42	145.911	129.745	123.297	85.2803	0	68.0162	79.4581
ENSBTAG00000003927	AAMP	-1.44596	8.38613	0.00201156	0.046522	560.677	624.153	525.377	143.646	150.437	142.242	258.068	128.038
ENSBTAG00000047676	PRODH	-1.15781	6.69366	0.00202238	0.0466654	160.86	173.977	144.052	53.6805	62.4779	0	76.6715	53.0004
ENSBTAG00000007374	LHFPL2	1.0248	5.26262	0.00202347	0.0466654	29.6455	15.367	24.4684	36.0124	45.1311	0	61.4791	58.1525
ENSBTAG00000018969	POLR1C	-1.01649	6.69451	0.00202933	0.0466995	109.853	186.259	137.979	100.989	84.2186	0	66.0399	53.1194
ENSBTAG00000009291	CFAP61	-1.35403	0.645423	0.00203066	0.0466995	2.3862	2.49809	1.4706	1.95784	0.882041	0	0.679047	0.88419
ENSBTAG00000002524	MRI1	-1.12627	7.74356	0.00206081	0.0472614	221.971	409.176	323.531	178.247	138.742	142.242	142.549	105.882
ENSBTAG00000021725	PCID2	-0.94324	7.16348	0.00206087	0.0472614	181.992	230.979	184.871	136.61	99.8993	0	102.212	93.299
ENSBTAG00000015194	CBLN1	1.32042	2.44192	0.00207024	0.0474079	4.54996	1.71271	2.57562	4.33099	5.11257	0	8.98978	10.7123
ENSBTAG00000003166	AXL	2.35585	-1.45327	0.00207306	0.0474079	0.208961	0.0756997	0.132935	0.0711943	0.147007	0	1.2162	0.544117
ENSBTAG00000002562	PRAF2	-1.00786	5.1239	0.00208154	0.0475354	40.8485	53.1223	56.7551	27.6708	23.4231	0	20.9086	22.7849
ENSBTAG00000055289	NA	1.62012	-0.32109	0.00208805	0.0475867	0.350516	0.709685	0.257562	0.355971	1.25772	0	0.881748	1.66636
ENSBTAG00000055158	TP53INP1	1.14985	5.3503	0.00208961	0.0475867	43.0595	19.3602	16.0187	31.1119	49.0349	0	48.9928	80.8014
ENSBTAG00000030347	TUBG2	-1.13164	4.61464	0.00209526	0.047649	33.272	34.6515	42.8633	15.3305	13.3776	0	17.9796	13.0928
ENSBTAG00000030962	EEFSEC	-1.24225	5.27463	0.0021037	0.047713	49.8541	60.7869	71.2699	17.9647	19.7479	0	29.1382	18.2789
ENSBTAG00000054755	NA	1.77685	-0.661498	0.00210391	0.047713	0.235924	0.264949	0.182786	0.545823	1.4374	0	0.597967	1.03722
ENSBTAG00000004406	MSI2	1.63366	0.206055	0.00212454	0.0481142	0.525773	0.331186	0.506816	1.29336	1.14339	0	1.72296	2.51654
ENSBTAG00000050925	NA	1.21155	3.17943	0.00213501	0.0482843	4.74544	5.25167	4.27055	10.2401	17.6898	0	9.06072	12.7357
ENSBTAG00000052499	RNF39	-1.17777	3.55403	0.00214738	0.0483044	17.6269	16.7864	18.7106	8.56705	5.56992	0	9.29383	5.64521
ENSBTAG00000018904	ENKD1	-1.18794	3.36272	0.00214751	0.0483044	15.0587	19.2372	12.2384	7.55846	7.07266	0	6.03035	4.76102
ENSBTAG00000007357	CHSY1	1.25486	4.08479	0.00214866	0.0483044	23.3497	6.81297	10.5102	8.35346	17.0691	0	33.8713	23.125
ENSBTAG00000010682	DDR1	1.14551	4.76472	0.00214924	0.0483044	27.9671	13.8909	15.9273	16.2323	29.0583	0	67.9655	35.1806
ENSBTAG00000021374	FARSA	-1.04964	7.22101	0.00215111	0.0483044	217.037	223.57	229.496	101.784	92.5163	0	106.367	95.9346
ENSBTAG00000006657	ZDHHC8	1.51796	1.66665	0.00215362	0.0483044	2.57494	0.700222	1.32104	2.40874	2.64612	0	6.43575	6.0363
ENSBTAG00000005665	CRK	1.07334	6.44296	0.00216062	0.048395	115.825	41.5781	52.9332	52.8143	89.4781	142.242	141.374	125.98
ENSBTAG00000055312	NA	1.52765	1.33844	0.00216616	0.048431	0.923474	1.59916	0.689602	3.61904	3.08714	0	3.87158	4.55698
ENSBTAG00000012019	IRS2	2.39284	-0.43669	0.00216816	0.048431	0.269627	0.0851622	0.174478	1.54254	0.767702	0	0.719587	3.45174
ENSBTAG00000001002	TCF7	1.23831	1.31396	0.00218595	0.0486962	2.08287	1.02195	1.68662	1.43575	2.76046	0	4.03374	4.26792
ENSBTAG00000011037	RBPMS2	0.962569	5.27819	0.00218598	0.0486962	34.701	22.4923	23.2388	29.4032	39.8225	0	70.5297	53.3405
ENSBTAG00000012480	TBC1D13	1.15997	4.71402	0.00220763	0.049083	24.8327	10.7304	11.0004	22.5449	27.0819	142.242	44.3002	40.0436
ENSBTAG00000019264	EDEM3	1.09796	4.32453	0.00220935	0.049083	18.7458	7.98632	9.86214	16.968	24.0438	0	31.2666	31.8818
ENSBTAG00000002411	CTNND1	1.08541	7.04929	0.00222198	0.0492967	113.945	62.5374	74.2859	100.004	117.687	0	245.308	234.548
ENSBTAG00000017824	IRF8	-1.03914	3.6342	0.00223632	0.0495476	15.2811	15.7928	20.6216	11.9488	6.3703	0	8.10803	8.8249
ENSBTAG00000053007	ITPKB	1.19486	2.78778	0.00224658	0.0496714	5.5678	3.08476	4.96015	4.09367	5.91294	0	14.787	9.87912
ENSBTAG00000007554	IFI6	-2.46441	1.1983	0.00225113	0.0496714	1.02458	24.451	5.60821	1.30523	0.751368	0	0.182431	1.12224
ENSBTAG00000009286	ZC3H4	1.51001	2.2413	0.00225198	0.0496714	2.87153	1.32474	1.94418	5.29211	3.5445	0	8.58437	9.74309
ENSBTAG00000005455	USP7	0.982801	6.84841	0.00225406	0.0496714	85.6808	69.0097	76.5292	92.2559	111.627	0	233.582	169.696
ENSBTAG00000010581	MAGI1	1.17473	3.23958	0.00226299	0.0498011	8.74941	4.19187	5.40881	6.08711	8.08537	0	17.8073	15.8134
ENSBTAG00000025443	FNIP1	1.35896	2.99225	0.00227106	0.0499114	6.1475	2.55486	3.32338	6.91771	6.38663	0	12.6891	17.7008
ENSBTAG00000000253	PTPRF	1.1775	6.41522	0.00228059	0.0500537	65.1217	31.4911	39.0248	83.594	78.9427	0	147.982	160.208
ENSBTAG00000012793	NA	-1.05208	4.25645	0.00229123	0.0502158	23.8283	31.8128	28.0493	14.666	12.1199	0	12.5168	11.1204
ENSBTAG00000022020	CLDN5	-2.46965	-0.601572	0.00229412	0.0502158	0.424663	0.936784	1.07179	1.17471	0.147007	0	0.0405401	0.663142
ENSBTAG00000002445	NA	1.27326	1.0656	0.00233112	0.0509573	1.26725	1.23012	1.26289	1.40015	1.89475	0	4.67225	2.7886
ENSBTAG00000026919	PXDC1	1.06488	2.72794	0.00234157	0.051061	3.77478	4.70284	4.3204	5.19718	7.26867	0	12.5776	8.48482
ENSBTAG00000016810	PYCR3	-1.16627	8.23973	0.00234267	0.051061	347.112	561.493	476.955	253.475	216.329	0	219.525	154.92
ENSBTAG00000021821	NA	-2.04438	-0.983048	0.00234523	0.051061	0.586439	0.473123	0.639751	2.26635	0.147007	0	0.202701	0.18704
ENSBTAG00000012049	WIPI2	-1.14052	8.23248	0.00235259	0.0511532	412.26	541.177	435.496	234.194	199.88	0	217.123	177.008
ENSBTAG00000022242	DPP3	-1.21714	7.04464	0.00237811	0.0515758	243.049	162.13	217.25	74.0539	55.4379	0	102.415	82.0256
ENSBTAG00000011224	CITED2	-0.998321	7.52279	0.00238004	0.0515758	259.051	315.819	215.081	166.417	129.235	0	116.705	128.82
ENSBTAG00000054239	NA	1.36782	1.79445	0.00238149	0.0515758	2.39294	1.37206	1.78632	2.68165	2.30311	0	7.48979	6.12132
ENSBTAG00000010524	BCKDK	-0.954608	6.36749	0.00238528	0.0515896	100.915	122.028	129.795	67.8126	51.8607	0	59.9589	54.0376
ENSBTAG00000018951	TBC1D9	1.12543	5.1218	0.00239056	0.0516354	42.3854	14.9034	19.5996	22.6161	33.1909	0	56.2697	60.1419
ENSBTAG00000020446	THOP1	-1.19996	5.79354	0.00240197	0.05178	123.82	66.663	84.3973	28.9879	29.0093	0	38.1077	33.2251
